# Supplementary material for: 3-(4-Bromo­phen­yl)-4-(4-hy­droxy­anilino)furan-2(5H)-one
Source: Acta Crystallogr Sect E Struct Rep Online. 2011 Aug 11;67(Pt 9):o2329. doi: 10.1107/S1600536811031849 (PMC3200956; doi:10.1107/S1600536811031849)
Supplement: Supplementary file 2 [file e-67-o2329-Isup2.hkl]

# 
# h,k,l, Fc-squared, Fo-squared, sigma(Fo-squared) and status flag 
# 
data_I
_shelx_title ' P21c in P2(1)/c' 
_shelx_refln_list_code          4 
_shelx_F_calc_maximum      270.47 
_exptl_crystal_F_000       696.00 
_reflns_d_resolution_high  0.8174 
 
loop_ 
 _symmetry_equiv_pos_as_xyz 
 'x, y, z' 
 '-x, y+1/2, -z+1/2' 
 '-x, -y, -z' 
 'x, -y-1/2, z-1/2' 
 
_cell_length_a    11.2418 
_cell_length_b     8.0545 
_cell_length_c    16.1138 
_cell_angle_alpha  90.000 
_cell_angle_beta  100.244 
_cell_angle_gamma  90.000 
 
_shelx_F_squared_multiplier     1.000 
 
loop_ 
 _refln_index_h 
 _refln_index_k 
 _refln_index_l 
 _refln_F_squared_calc 
 _refln_F_squared_meas 
 _refln_F_squared_sigma 
 _refln_observed_status 
   1   0   0       60.54       82.19      3.01 o 
   2   0   0     1340.71     1355.48     28.83 o 
   3   0   0     8840.24     8459.02    173.42 o 
   4   0   0     1897.58     1830.54     40.02 o 
   5   0   0     1067.95      993.09     34.64 o 
   6   0   0     6532.35     6595.60     77.43 o 
   7   0   0      424.15      473.55     12.72 o 
   8   0   0      622.34      593.88     21.24 o 
   9   0   0      572.37      569.50     21.89 o 
  10   0   0       52.97       76.27     13.28 o 
  11   0   0      373.66      342.53     34.86 o 
  12   0   0       19.60       15.06     25.39 o 
  13   0   0       38.07       49.49     26.25 o 
   1   1   0     1287.76     1343.77     24.10 o 
   2   1   0      222.39      230.75      6.25 o 
   3   1   0      678.03      673.31      9.91 o 
   4   1   0       58.46       62.54      3.50 o 
   5   1   0      139.48      144.08      4.67 o 
   6   1   0       22.58       39.29      4.88 o 
   7   1   0       43.41       45.90      5.33 o 
   8   1   0       91.69      101.46      8.31 o 
   9   1   0      110.88      108.31     12.65 o 
  10   1   0       38.19       15.99     10.79 o 
  11   1   0        3.97       14.54     12.00 o 
  12   1   0        8.53       -6.25     15.61 o 
  13   1   0        3.00       15.68     18.70 o 
   0   2   0    73155.95    43031.14    817.16 o 
   1   2   0     4408.73     4153.90     88.32 o 
   2   2   0    12040.76    11483.40    130.24 o 
   3   2   0     7308.96     7207.91    112.23 o 
   4   2   0      471.50      464.78      9.14 o 
   5   2   0     1007.30     1003.83     36.58 o 
   6   2   0     2355.87     2295.83     25.70 o 
   7   2   0      524.42      545.95     25.99 o 
   8   2   0      743.42      705.53     16.84 o 
   9   2   0     1477.36     1432.00     30.43 o 
  10   2   0       55.53       17.69     12.46 o 
  11   2   0       17.08       16.83     14.72 o 
  12   2   0       82.95       70.89     14.65 o 
  13   2   0       26.18       23.92     13.87 o 
   1   3   0      119.11      133.08      5.62 o 
   2   3   0      739.92      692.75     11.77 o 
   3   3   0      407.23      445.02      9.73 o 
   4   3   0      914.96      978.05     27.14 o 
   5   3   0      141.07      151.93      6.92 o 
   6   3   0      509.61      533.78     13.82 o 
   7   3   0       68.27      105.06      9.05 o 
   8   3   0      639.21      595.38     16.45 o 
   9   3   0       66.69       88.89     10.16 o 
  10   3   0       46.65       48.04     12.22 o 
  11   3   0        0.32       -1.45     14.44 o 
  12   3   0        5.29       20.92     16.09 o 
   0   4   0     2343.54     2287.32     38.52 o 
   1   4   0     1881.13     1877.48     23.31 o 
   2   4   0    10655.46    10122.99     99.21 o 
   3   4   0     1429.28     1465.31     23.42 o 
   4   4   0      286.46      300.18     13.10 o 
   5   4   0      371.02      359.68     15.78 o 
   6   4   0      843.28      810.95     17.49 o 
   7   4   0       36.42       51.64      8.51 o 
   8   4   0      762.41      722.67     18.69 o 
   9   4   0      775.18      766.74     20.38 o 
  10   4   0        3.49       11.08     12.32 o 
  11   4   0        3.94        2.76     15.44 o 
  12   4   0       65.37       44.70     17.76 o 
   1   5   0       83.10       87.35     12.67 o 
   2   5   0      314.75      352.98     31.11 o 
   3   5   0       19.50       25.66      6.08 o 
   4   5   0       84.69       86.78      7.90 o 
   5   5   0       46.62       61.56     10.00 o 
   6   5   0      225.70      240.33     11.48 o 
   7   5   0        1.69       -0.48      8.43 o 
   8   5   0       93.89      102.74     12.90 o 
   9   5   0        1.79       30.33     11.48 o 
  10   5   0        5.99        5.45     12.32 o 
  11   5   0       40.90        4.88     17.68 o 
   0   6   0      758.89      763.39     21.44 o 
   1   6   0      208.60      233.62     12.26 o 
   2   6   0     1011.25      982.51     23.33 o 
   3   6   0      670.97      769.51     18.01 o 
   4   6   0       16.66        3.87      6.83 o 
   5   6   0       17.59        5.12      9.18 o 
   6   6   0      166.81      145.71     13.35 o 
   7   6   0       52.42       60.99     12.81 o 
   8   6   0      543.17      482.01     20.85 o 
   9   6   0       36.73       71.64     12.11 o 
  10   6   0       11.08        3.37     13.00 o 
   1   7   0       16.18        5.23     11.75 o 
   2   7   0       88.51       94.94     13.45 o 
   3   7   0        6.81        8.05      9.73 o 
   4   7   0        1.33      -11.95     11.95 o 
   5   7   0       71.72       58.56     14.88 o 
   6   7   0       29.28       13.92     14.52 o 
   7   7   0        0.33       -5.32     11.93 o 
   8   7   0       11.35       -0.65     12.74 o 
   9   7   0        7.83       10.98     13.44 o 
   0   8   0      244.60      262.49     32.27 o 
   1   8   0      130.08      175.82     54.00 o 
   2   8   0       44.71       54.74     16.30 o 
   3   8   0       68.20       75.07     15.49 o 
   4   8   0        4.55       -9.18     13.78 o 
   5   8   0        0.43      -15.09     15.09 o 
   6   8   0       53.88       76.50     24.96 o 
   7   8   0        4.75       21.38     17.26 o 
   1   9   0        5.43       -7.42     16.87 o 
   2   9   0        6.42        0.72     16.35 o 
   3   9   0        0.47       25.82     25.39 o 
   4   9   0        0.70        6.75     15.99 o 
   5   9   0        4.19       -5.74     22.16 o 
 -13   1   1        7.30       30.14     19.14 o 
 -12   1   1       33.85       54.65     19.17 o 
 -11   1   1        5.44        1.55     11.05 o 
 -10   1   1       30.51       20.46     10.62 o 
  -9   1   1      734.64      719.00     30.95 o 
  -8   1   1      378.32      397.56     13.42 o 
  -7   1   1      813.49      826.45     22.12 o 
  -6   1   1     1063.78      852.02     33.47 o 
  -5   1   1     8282.20     8136.54     98.14 o 
  -4   1   1      240.76      229.91      9.66 o 
  -3   1   1     7130.65     6891.02     81.06 o 
  -2   1   1    20232.24    19486.55    250.55 o 
  -1   1   1      391.32      379.96     10.76 o 
   0   1   1     2966.91     2697.19     56.37 o 
   1   1   1     2492.01     2325.34     48.84 o 
   2   1   1     1653.08     1752.44     41.37 o 
   3   1   1     6456.79     6187.39     60.93 o 
   4   1   1     1456.27     1360.71     13.74 o 
   5   1   1     1489.92     1624.15     17.51 o 
   6   1   1      168.72      133.94      4.96 o 
   7   1   1     1234.13     1248.98     27.13 o 
   8   1   1       42.87       52.06      7.61 o 
   9   1   1      539.79      518.79     20.53 o 
  10   1   1      495.56      467.70     18.86 o 
  11   1   1        1.19       11.67     12.08 o 
  12   1   1       53.09       48.54     18.97 o 
  13   1   1       46.68       65.91     20.54 o 
 -13   2   1        2.61        7.67     23.11 o 
 -12   2   1        2.23       -0.45     12.47 o 
 -11   2   1       58.43       56.56     12.98 o 
 -10   2   1      123.95      125.59     16.95 o 
  -9   2   1       11.77       -6.44     16.44 o 
  -8   2   1       34.70       46.62      6.64 o 
  -7   2   1      286.57      295.98     22.80 o 
  -6   2   1        3.29        2.84      4.38 o 
  -5   2   1       14.65       24.50      6.29 o 
  -4   2   1      597.54      629.51     13.66 o 
  -3   2   1      400.19      384.35      7.53 o 
  -2   2   1     8405.62     8593.15     85.68 o 
  -1   2   1    11103.59    10793.01    313.69 o 
   0   2   1    10517.31    10202.96    128.85 o 
   1   2   1     1807.83     2004.81     61.32 o 
   2   2   1      583.60      635.40      9.76 o 
   3   2   1      796.79      824.64     11.09 o 
   4   2   1      297.91      347.86      7.53 o 
   5   2   1      137.27      137.84      4.69 o 
   6   2   1      258.41      286.26      7.73 o 
   7   2   1      157.53      162.35      9.48 o 
   8   2   1        2.01       -4.04      7.06 o 
   9   2   1       52.75       48.38     12.94 o 
  10   2   1      138.01      145.79     14.08 o 
  11   2   1       14.29       22.00     12.85 o 
  12   2   1       15.73       20.58     13.75 o 
  13   2   1        4.30        2.04     18.09 o 
 -12   3   1        0.86       24.06     13.68 o 
 -11   3   1       37.34       44.16     13.72 o 
 -10   3   1       13.87        5.13     11.65 o 
  -9   3   1      134.48      149.21     11.12 o 
  -8   3   1      307.49      306.25     12.59 o 
  -7   3   1        5.49        2.42      7.94 o 
  -6   3   1     1177.35     1117.62     22.84 o 
  -5   3   1     1757.47     1732.64     22.83 o 
  -4   3   1      192.19      225.80      7.38 o 
  -3   3   1     2914.76     2829.57     32.91 o 
  -2   3   1      775.30      701.13     12.36 o 
  -1   3   1       23.00       71.96     46.04 o 
   0   3   1    11003.35    10197.73    149.45 o 
   1   3   1     1408.56     1351.55     30.64 o 
   2   3   1     1285.21     1312.64     19.00 o 
   3   3   1     2383.87     2291.71     24.76 o 
   4   3   1      654.60      600.59     13.95 o 
   5   3   1      258.17      319.45     10.56 o 
   6   3   1     1327.50     1273.05     19.19 o 
   7   3   1     1725.15     1709.75     32.39 o 
   8   3   1       63.14       84.73      9.74 o 
   9   3   1        5.77       -0.15      8.80 o 
  10   3   1      377.39      399.53     18.54 o 
  11   3   1        5.34       -4.23     12.68 o 
  12   3   1       65.58       46.29     15.05 o 
 -12   4   1        0.13        3.24     14.44 o 
 -11   4   1       10.11       -6.47     13.10 o 
 -10   4   1      206.44      198.24     15.70 o 
  -9   4   1      225.91      222.48     13.33 o 
  -8   4   1       48.26       53.29      9.63 o 
  -7   4   1       50.33       68.44      8.55 o 
  -6   4   1       86.66      107.15      9.71 o 
  -5   4   1      847.61      877.13     32.49 o 
  -4   4   1       37.52       37.48      5.42 o 
  -3   4   1       18.26       14.59      7.64 o 
  -2   4   1      342.73      372.61      8.52 o 
  -1   4   1     2475.82     2480.91     42.74 o 
   0   4   1       31.59       45.83      5.63 o 
   1   4   1      155.07      135.40      8.04 o 
   2   4   1      106.10      107.38      6.11 o 
   3   4   1      380.54      377.10      9.00 o 
   4   4   1        1.58       -0.73      4.45 o 
   5   4   1      377.07      388.66     10.30 o 
   6   4   1      105.54       93.76      8.60 o 
   7   4   1       48.57       46.54      7.92 o 
   8   4   1      161.57      187.91     11.91 o 
   9   4   1        3.85        0.68      9.37 o 
  10   4   1       12.19       12.29     14.58 o 
  11   4   1       52.88       38.06     23.88 o 
  12   4   1        2.00        3.53     17.02 o 
 -11   5   1        0.84       21.12     17.68 o 
 -10   5   1       10.62       21.92     12.27 o 
  -9   5   1       28.19       27.12     10.42 o 
  -8   5   1      178.95      178.23     12.13 o 
  -7   5   1       32.13       30.22      8.97 o 
  -6   5   1      574.49      593.21     15.90 o 
  -5   5   1       87.20       75.84      9.38 o 
  -4   5   1      509.55      489.74     12.51 o 
  -3   5   1      423.76      418.73     11.58 o 
  -2   5   1      627.36      602.12     22.29 o 
  -1   5   1      639.69      622.79     14.91 o 
   0   5   1     1168.18     1118.33     21.40 o 
   1   5   1      827.63      835.05     18.89 o 
   2   5   1      232.41      224.37      9.12 o 
   3   5   1      756.72      732.91     17.47 o 
   4   5   1      602.30      655.78     13.38 o 
   5   5   1       84.90       79.29     10.00 o 
   6   5   1      358.78      344.43     15.76 o 
   7   5   1      670.08      698.54     33.23 o 
   8   5   1      214.88      209.79     14.98 o 
   9   5   1       19.28       16.81     12.18 o 
  10   5   1       29.83       35.22     12.97 o 
  11   5   1        1.20        2.61     20.22 o 
 -10   6   1       12.07       15.30     11.24 o 
  -9   6   1       33.71       29.89     12.99 o 
  -8   6   1      113.73      133.60     14.45 o 
  -7   6   1        1.59       -7.61     10.24 o 
  -6   6   1       26.88       35.96      9.18 o 
  -5   6   1      150.66      160.81     10.46 o 
  -4   6   1        4.93        3.00      6.58 o 
  -3   6   1       69.13       73.87      7.86 o 
  -2   6   1      434.62      423.85     16.50 o 
  -1   6   1      247.68      263.56     13.03 o 
   0   6   1       20.27       21.94      6.18 o 
   1   6   1       26.13       30.78      8.19 o 
   2   6   1      206.24      219.96     10.09 o 
   3   6   1      126.47      133.83     20.18 o 
   4   6   1       73.65       59.90     10.55 o 
   5   6   1       19.24       31.16     13.75 o 
   6   6   1       98.40       79.29     11.68 o 
   7   6   1        0.98       -0.68     12.33 o 
   8   6   1      296.70      306.17     18.46 o 
   9   6   1        1.83       -3.80     12.25 o 
  10   6   1        9.09       12.45     13.50 o 
  -9   7   1        1.74        5.84     13.35 o 
  -8   7   1       24.98       21.80     19.41 o 
  -7   7   1       35.22       24.10     12.36 o 
  -6   7   1       94.71       94.83     13.36 o 
  -5   7   1      108.23       96.76     16.21 o 
  -4   7   1        9.17       -3.75     12.99 o 
  -3   7   1       22.84       20.55      7.91 o 
  -2   7   1      287.28      274.86     15.17 o 
  -1   7   1        0.30       -3.22      8.90 o 
   0   7   1      128.27      153.69     18.67 o 
   1   7   1       73.99       81.44     12.10 o 
   2   7   1       38.10       41.11     16.08 o 
   3   7   1       44.38       34.11     10.58 o 
   4   7   1      109.30      117.11     15.40 o 
   5   7   1        7.52        6.14     14.15 o 
   6   7   1       71.17       68.16     17.26 o 
   7   7   1       13.69        9.31     10.80 o 
   8   7   1       25.15       20.63     13.43 o 
   9   7   1       24.28       27.25     14.36 o 
  -7   8   1        8.45       14.49     21.09 o 
  -6   8   1       11.93       20.22     16.13 o 
  -5   8   1       17.65       -7.76     15.06 o 
  -4   8   1        5.67       23.34     15.09 o 
  -3   8   1        1.76        0.02     13.74 o 
  -2   8   1       81.96       71.72     17.14 o 
  -1   8   1       20.40       15.92     14.68 o 
   0   8   1       24.45       19.16     15.13 o 
   1   8   1       25.89       27.48     15.79 o 
   2   8   1       68.14       84.51     18.01 o 
   3   8   1        1.31        7.80     13.77 o 
   4   8   1        2.25       -9.36     12.57 o 
   5   8   1        5.03       10.82     19.79 o 
   6   8   1       68.33       60.38     18.19 o 
   7   8   1       35.03       29.00     16.37 o 
  -5   9   1       24.08       17.57     17.78 o 
  -4   9   1        6.55       -6.88     26.25 o 
  -3   9   1       13.61       12.48     26.68 o 
  -2   9   1       45.48       19.33     17.05 o 
  -1   9   1       39.89       19.63     16.89 o 
   0   9   1        5.61      -14.91     14.91 o 
   1   9   1        4.09       11.82     17.94 o 
   2   9   1       11.87       21.19     17.01 o 
   3   9   1       11.43       -1.72     26.25 o 
   4   9   1        8.44        1.31     23.02 o 
   5   9   1        1.73        3.41     17.34 o 
 -13   0   2        1.43       -8.61     25.82 o 
 -12   0   2       17.51       24.10     25.82 o 
 -11   0   2      689.75      680.75     43.03 o 
 -10   0   2       51.06       66.00     12.25 o 
  -9   0   2        5.82       -7.75     19.79 o 
  -8   0   2      289.12      353.72     29.69 o 
  -7   0   2      996.39     1200.57     46.47 o 
  -6   0   2       19.49       24.71      5.24 o 
  -5   0   2    10732.29    10978.59    155.50 o 
  -4   0   2       39.89       32.60      7.32 o 
  -3   0   2     6558.48     6275.39     89.44 o 
  -2   0   2    29188.36    25664.42    350.06 o 
  -1   0   2     1983.58     1917.04     39.16 o 
   0   0   2      306.55      327.90      9.47 o 
   1   0   2     2454.60     2595.21     53.36 o 
   2   0   2     2789.37     2601.98     30.43 o 
   3   0   2     7720.76     8144.95     89.85 o 
   4   0   2     2747.45     2436.32     27.19 o 
   5   0   2      160.84      245.59      8.52 o 
   6   0   2     4677.02     4614.66     68.87 o 
   7   0   2     2646.96     2557.87     36.29 o 
   8   0   2      120.07      118.64     12.57 o 
   9   0   2      527.47      464.86     20.65 o 
  10   0   2      892.81      934.21     47.33 o 
  11   0   2        1.47       23.24     23.24 o 
  12   0   2       89.18       59.38     23.67 o 
  13   0   2       16.96       90.37     30.55 o 
 -13   1   2        0.56      -18.09     18.09 o 
 -12   1   2        4.74        5.38     17.95 o 
 -11   1   2       18.80        8.22     11.09 o 
 -10   1   2      217.53      214.01     14.71 o 
  -9   1   2        2.21       -1.80     13.82 o 
  -8   1   2       14.06       29.13     13.07 o 
  -7   1   2     1028.85     1052.18     24.22 o 
  -6   1   2      213.78      252.87     10.90 o 
  -5   1   2      724.91      806.84     16.81 o 
  -4   1   2       15.19        9.84      4.50 o 
  -3   1   2      103.80      125.23      3.70 o 
  -2   1   2      342.15      353.56      5.92 o 
  -1   1   2      959.80     1073.20     24.53 o 
   0   1   2     2424.86     2439.74     30.28 o 
   1   1   2     2925.09     3098.45     28.50 o 
   2   1   2      356.20      382.18      6.20 o 
   3   1   2      204.52      212.44      4.38 o 
   4   1   2      283.21      285.35      5.63 o 
   5   1   2       85.44       93.34      4.53 o 
   6   1   2       89.80      102.78      6.32 o 
   7   1   2        0.67        1.81      4.64 o 
   8   1   2       48.97       64.13      7.76 o 
   9   1   2       43.12       27.65     13.77 o 
  10   1   2       36.20       33.37     12.63 o 
  11   1   2        8.08       11.94     11.74 o 
  12   1   2        5.56       11.98     16.84 o 
  13   1   2        1.40      -17.03     17.03 o 
 -13   2   2       29.83       22.78     14.14 o 
 -12   2   2       25.95       52.26     12.89 o 
 -11   2   2      206.85      209.72     24.68 o 
 -10   2   2        0.39       -4.84     18.33 o 
  -9   2   2        5.51       17.94     17.00 o 
  -8   2   2      286.71      263.24     14.17 o 
  -7   2   2      892.49      862.20     46.32 o 
  -6   2   2      516.51      441.67     14.27 o 
  -5   2   2     2849.41     2911.90     41.02 o 
  -4   2   2      598.00      579.49     21.16 o 
  -3   2   2     5417.40     5376.71     55.50 o 
  -2   2   2    22631.19    21389.92    212.98 o 
  -1   2   2     3276.80     3511.35     53.49 o 
   0   2   2      875.21      864.65     13.48 o 
   1   2   2     4379.95     4309.80     73.85 o 
   2   2   2     4585.53     4344.70     80.06 o 
   3   2   2     4007.97     3963.38     38.71 o 
   4   2   2     5894.13     5637.94     52.51 o 
   5   2   2      356.47      355.56      7.04 o 
   6   2   2     1220.38     1165.60     14.03 o 
   7   2   2     1241.28     1254.99     23.66 o 
   8   2   2      185.06      214.71     10.98 o 
   9   2   2      439.80      413.71     24.91 o 
  10   2   2      689.38      703.50     33.69 o 
  11   2   2       12.13        6.76     12.50 o 
  12   2   2       42.73       39.42     13.93 o 
 -13   3   2        0.67        9.86     14.43 o 
 -12   3   2        1.47       -0.24     12.65 o 
 -11   3   2       10.55       25.07     12.33 o 
 -10   3   2      159.95      162.99     19.86 o 
  -9   3   2       41.01       17.65     11.46 o 
  -8   3   2       31.56       37.14      9.86 o 
  -7   3   2      384.44      361.52     14.54 o 
  -6   3   2       17.39       32.39     10.22 o 
  -5   3   2      636.97      696.81     12.14 o 
  -4   3   2       12.80       18.05      4.05 o 
  -3   3   2       67.23       73.06      5.00 o 
  -2   3   2        9.30        6.74      3.33 o 
  -1   3   2     1255.24     1126.77     16.30 o 
   0   3   2       25.56       27.51      4.02 o 
   1   3   2      672.10      706.33     13.89 o 
   2   3   2      389.91      390.55      7.48 o 
   3   3   2      252.34      235.33      7.91 o 
   4   3   2       59.98       61.86      4.70 o 
   5   3   2      208.35      231.74      7.88 o 
   6   3   2      142.95      172.53      9.27 o 
   7   3   2       10.50       -1.18      6.99 o 
   8   3   2       22.03       14.89      9.13 o 
   9   3   2       69.87       90.89     10.30 o 
  10   3   2       17.09       28.75     13.00 o 
  11   3   2       14.04       37.48     16.91 o 
  12   3   2       23.09       20.32     17.78 o 
 -12   4   2       17.38       12.07     14.55 o 
 -11   4   2       49.15       73.12     21.41 o 
 -10   4   2       71.57       46.08     13.30 o 
  -9   4   2       80.31       98.26     10.89 o 
  -8   4   2        6.54       -8.31     12.91 o 
  -7   4   2      226.06      200.22     12.42 o 
  -6   4   2       59.88       69.08      9.26 o 
  -5   4   2     1597.55     1574.16     27.69 o 
  -4   4   2      474.39      426.41     11.06 o 
  -3   4   2     6069.97     5948.69     64.10 o 
  -2   4   2     1563.45     1553.56     20.02 o 
  -1   4   2        3.13       11.58      4.47 o 
   0   4   2      807.01      770.17     19.35 o 
   1   4   2     5678.08     5245.33     64.86 o 
   2   4   2      721.44      763.44     13.46 o 
   3   4   2      455.10      388.65      8.95 o 
   4   4   2     1269.94     1239.96     17.65 o 
   5   4   2      125.39      153.88      7.19 o 
   6   4   2      309.76      292.78     11.82 o 
   7   4   2      251.32      296.76     12.94 o 
   8   4   2        5.78        7.32      9.63 o 
   9   4   2       49.16       53.98     11.82 o 
  10   4   2      244.38      250.99     22.33 o 
  11   4   2        0.14       -8.65     15.92 o 
  12   4   2       70.48       37.44     27.97 o 
 -11   5   2        7.41       12.45     14.18 o 
 -10   5   2       51.35       40.33     11.16 o 
  -9   5   2        3.92        3.90     10.99 o 
  -8   5   2      243.56      247.92     13.17 o 
  -7   5   2        6.11        4.77      9.26 o 
  -6   5   2        0.09       -8.44      8.44 o 
  -5   5   2       14.60       21.37      7.92 o 
  -4   5   2      347.26      373.60     11.37 o 
  -3   5   2       28.69       23.02      5.63 o 
  -2   5   2       16.57       19.82      5.46 o 
  -1   5   2     1008.21      969.44     30.01 o 
   0   5   2      128.09      125.60      8.35 o 
   1   5   2       37.37       43.71     10.90 o 
   2   5   2      296.11      323.81     10.03 o 
   3   5   2       19.75       30.75      6.27 o 
   4   5   2      125.19      144.61     11.62 o 
   5   5   2      117.81      128.08     10.83 o 
   6   5   2      339.20      337.51     15.82 o 
   7   5   2       39.36       37.35     10.64 o 
   8   5   2        4.11        0.80     11.48 o 
   9   5   2      164.77      162.00     15.13 o 
  10   5   2        8.33      -11.59     11.59 o 
  11   5   2       12.52      -17.17     17.17 o 
 -10   6   2       18.15       24.85     17.57 o 
  -9   6   2       14.06       29.43     12.83 o 
  -8   6   2        2.48        9.84     10.99 o 
  -7   6   2       30.22       38.38     10.15 o 
  -6   6   2        1.42        6.88      9.65 o 
  -5   6   2      420.90      419.33     38.29 o 
  -4   6   2      130.65      114.37     10.53 o 
  -3   6   2     1487.41     1444.30     28.28 o 
  -2   6   2       21.28       38.02     11.83 o 
  -1   6   2      167.28      121.31     15.07 o 
   0   6   2      356.31      345.73     20.13 o 
   1   6   2      380.34      413.10     23.83 o 
   2   6   2      179.70      213.67     12.57 o 
   3   6   2      109.24      107.76     11.48 o 
   4   6   2      152.81      171.22     12.92 o 
   5   6   2       18.26        9.24     13.30 o 
   6   6   2       88.25       79.42     10.42 o 
   7   6   2        4.18       16.70     13.17 o 
   8   6   2        0.02       10.89     12.03 o 
   9   6   2       46.37       44.50     13.57 o 
  10   6   2       31.41       26.94     19.11 o 
  -9   7   2       46.44       47.60     17.99 o 
  -8   7   2       93.98      107.35     25.30 o 
  -7   7   2       92.56      110.04     20.97 o 
  -6   7   2        0.35       -1.82     10.63 o 
  -5   7   2       12.08       22.52     15.25 o 
  -4   7   2       38.45       41.35     10.56 o 
  -3   7   2      170.73      190.42     11.19 o 
  -2   7   2       34.37       46.19     12.34 o 
  -1   7   2      115.62      129.24     13.83 o 
   0   7   2      242.74      256.95     20.66 o 
   1   7   2       48.34       42.02     10.92 o 
   2   7   2       16.93       31.44      9.59 o 
   3   7   2       17.76       22.45     10.01 o 
   4   7   2       33.11       21.96     25.82 o 
   5   7   2       64.69       70.89     16.79 o 
   6   7   2       57.72       75.01     13.79 o 
   7   7   2        1.65       11.86     14.99 o 
   8   7   2       12.70       13.62     13.22 o 
   9   7   2        8.84      -13.67     13.67 o 
  -8   8   2        2.76       11.62     26.68 o 
  -7   8   2        2.60       28.99     17.52 o 
  -6   8   2       21.17       13.55     16.91 o 
  -5   8   2       75.03       71.69     16.54 o 
  -4   8   2        1.99      -12.44     14.36 o 
  -3   8   2       63.61       73.51     16.52 o 
  -2   8   2        1.61       -5.51     10.05 o 
  -1   8   2       27.15        7.28     15.26 o 
   0   8   2       20.97        9.24     14.13 o 
   1   8   2        7.70       20.79     15.18 o 
   2   8   2        6.72       -0.92     10.12 o 
   3   8   2       11.47       14.77     13.33 o 
   4   8   2       46.59       40.34     15.91 o 
   5   8   2       42.20       20.84     15.76 o 
   6   8   2       30.27       28.87     18.93 o 
   7   8   2        3.90        7.48     16.97 o 
  -5   9   2        0.24       -2.26     19.79 o 
  -4   9   2        0.94      -12.05     26.68 o 
  -3   9   2       25.96        3.44     27.11 o 
  -2   9   2        1.70      -22.94     23.67 o 
  -1   9   2       50.21       84.33     20.33 o 
   0   9   2        9.73       28.71     29.69 o 
   1   9   2        7.10       -0.51     16.91 o 
   2   9   2        3.35      -16.53     16.53 o 
   3   9   2        7.98       70.57     30.12 o 
   4   9   2        2.60        3.16     13.65 o 
 -13   1   3       23.22        6.56     18.06 o 
 -12   1   3        5.09       -4.73     17.34 o 
 -11   1   3      386.72      415.21     18.62 o 
 -10   1   3       43.94       37.34     15.35 o 
  -9   1   3     1588.88     1568.38     41.21 o 
  -8   1   3      371.48      334.93     20.84 o 
  -7   1   3     1274.72     1294.58     25.05 o 
  -6   1   3     2022.02     1983.47     63.76 o 
  -5   1   3     5185.06     4947.80     81.33 o 
  -4   1   3      229.21      220.88      7.83 o 
  -3   1   3     3529.05     3530.52     42.17 o 
  -2   1   3     3013.01     2883.36     33.37 o 
  -1   1   3     1735.48     1997.94     43.03 o 
   0   1   3    18358.53    18867.96    200.54 o 
   1   1   3     5254.90     5293.47     63.05 o 
   2   1   3     1893.01     1821.96     16.70 o 
   3   1   3      168.96      180.36      4.19 o 
   4   1   3     8404.01     8233.36     65.38 o 
   5   1   3     1606.20     1529.53     16.29 o 
   6   1   3      481.07      497.56      9.14 o 
   7   1   3     1438.24     1366.87     18.78 o 
   8   1   3      711.16      772.83     19.32 o 
   9   1   3      140.56      139.99     12.97 o 
  10   1   3       22.43       31.60     16.08 o 
  11   1   3        6.12       29.80     12.41 o 
  12   1   3       17.59       23.70     17.88 o 
 -13   2   3        4.35        8.18     13.26 o 
 -12   2   3      101.35       85.90     14.14 o 
 -11   2   3       82.38       69.56     13.20 o 
 -10   2   3      316.07      261.33     36.58 o 
  -9   2   3       44.99       53.45     15.56 o 
  -8   2   3      267.54      260.56     13.71 o 
  -7   2   3      571.94      549.24     21.24 o 
  -6   2   3        7.08        2.16      6.45 o 
  -5   2   3        8.40        2.90      6.11 o 
  -4   2   3        7.22       -1.05      3.67 o 
  -3   2   3       99.23      121.40      6.34 o 
  -2   2   3      623.01      634.78      9.97 o 
  -1   2   3    14060.42    14150.58    152.13 o 
   0   2   3      204.37      227.07      9.07 o 
   1   2   3     3626.14     3771.07     61.22 o 
   2   2   3       15.91       11.77      3.06 o 
   3   2   3      474.95      484.49      8.64 o 
   4   2   3      110.06      117.71      5.96 o 
   5   2   3       30.61       37.49      3.84 o 
   6   2   3      129.36      156.60      5.90 o 
   7   2   3       27.08       19.12      7.08 o 
   8   2   3       19.41       12.04      7.51 o 
   9   2   3      323.05      316.75     16.83 o 
  10   2   3       25.84       45.53     12.73 o 
  11   2   3       77.66       60.20     15.20 o 
  12   2   3       46.92       53.43     17.89 o 
 -13   3   3        0.70       -0.50     13.67 o 
 -12   3   3        6.07       -6.58     12.78 o 
 -11   3   3      293.44      284.94     17.73 o 
 -10   3   3        2.80        4.30     30.55 o 
  -9   3   3      455.57      470.58     18.71 o 
  -8   3   3      459.89      463.16     17.32 o 
  -7   3   3       52.05       64.44     11.49 o 
  -6   3   3      154.27      165.93     10.33 o 
  -5   3   3     3362.36     3326.98     38.41 o 
  -4   3   3      569.19      556.85     10.77 o 
  -3   3   3     3769.72     3920.00     43.12 o 
  -2   3   3     2336.07     2236.54     26.02 o 
  -1   3   3      116.89      143.58      4.97 o 
   0   3   3      447.90      453.06     10.53 o 
   1   3   3     1970.75     1901.31     27.09 o 
   2   3   3      332.61      273.15     12.55 o 
   3   3   3      850.91      865.06     18.13 o 
   4   3   3     1866.04     1785.59     29.15 o 
   5   3   3     1404.74     1358.56     20.10 o 
   6   3   3      268.75      277.24     11.11 o 
   7   3   3      410.55      381.48     13.61 o 
   8   3   3       52.67       64.98      9.28 o 
   9   3   3      434.85      402.00     21.28 o 
  10   3   3       58.91       85.50     19.15 o 
  11   3   3        7.23      -11.62     16.78 o 
  12   3   3       20.00       21.81     17.03 o 
 -12   4   3        0.12      -16.03     19.35 o 
 -11   4   3       11.10       12.60     12.37 o 
 -10   4   3        1.67      -15.61     15.61 o 
  -9   4   3        7.76       -9.75      9.75 o 
  -8   4   3      111.49      120.81     12.43 o 
  -7   4   3      139.09      138.41     11.76 o 
  -6   4   3       20.53       19.16      8.57 o 
  -5   4   3        7.14       12.49      6.86 o 
  -4   4   3        8.04        3.18      4.70 o 
  -3   4   3     2061.67     2004.81     28.96 o 
  -2   4   3     2194.74     2322.10     43.36 o 
  -1   4   3        3.18        3.19      4.12 o 
   0   4   3     1928.03     1947.17     29.28 o 
   1   4   3        3.59        5.28      4.62 o 
   2   4   3      215.97      210.09      6.67 o 
   3   4   3      116.80      128.47      6.75 o 
   4   4   3      120.49      137.71      9.21 o 
   5   4   3        8.76        5.85      6.03 o 
   6   4   3      338.71      354.06     18.44 o 
   7   4   3      132.95      138.25     18.28 o 
   8   4   3       36.83       32.08     10.52 o 
   9   4   3       38.36       54.14     11.71 o 
  10   4   3       15.73       17.24     15.56 o 
  11   4   3        9.94       -4.92     16.79 o 
 -11   5   3       84.66       82.67     21.82 o 
 -10   5   3        2.24       10.15     10.05 o 
  -9   5   3        3.59        4.23     11.68 o 
  -8   5   3      363.39      374.76     17.69 o 
  -7   5   3       30.59       58.54     11.77 o 
  -6   5   3      117.38      134.80     11.42 o 
  -5   5   3      420.11      448.99     23.79 o 
  -4   5   3      341.88      324.30     10.66 o 
  -3   5   3      617.10      624.61     15.17 o 
  -2   5   3     1004.75     1006.02     18.90 o 
  -1   5   3       36.20       36.10      6.50 o 
   0   5   3       99.35      100.15      8.19 o 
   1   5   3      152.35      153.94      9.72 o 
   2   5   3       44.80       45.12      7.50 o 
   3   5   3      139.86      145.56      9.65 o 
   4   5   3     1129.17     1126.09     42.40 o 
   5   5   3       36.25       59.63     10.49 o 
   6   5   3       34.89       27.76     10.24 o 
   7   5   3      127.22      140.44     13.29 o 
   8   5   3       28.47       19.69     11.08 o 
   9   5   3      105.30       81.85     13.28 o 
  10   5   3      202.75      196.97     19.96 o 
  11   5   3       29.74       19.48     19.30 o 
 -10   6   3       62.74       66.11     14.77 o 
  -9   6   3        7.27        6.08     10.09 o 
  -8   6   3       29.05       16.33     12.52 o 
  -7   6   3       47.82       52.35     11.43 o 
  -6   6   3        0.48        3.24      9.55 o 
  -5   6   3        6.17       -4.19      8.53 o 
  -4   6   3       49.53       58.26      7.70 o 
  -3   6   3      634.86      562.48     16.35 o 
  -2   6   3       31.86       34.22     11.82 o 
  -1   6   3        6.80        5.26      7.09 o 
   0   6   3      203.49      213.82     11.34 o 
   1   6   3      198.82      196.25     11.77 o 
   2   6   3       62.14       47.58      9.60 o 
   3   6   3       64.22       70.95     10.85 o 
   4   6   3      154.32      159.74     12.65 o 
   5   6   3       66.76       69.39     22.16 o 
   6   6   3      138.04      144.85     17.17 o 
   7   6   3        8.60       35.86     12.25 o 
   8   6   3        0.30        1.89     12.31 o 
   9   6   3       26.06       19.56     13.33 o 
  10   6   3       14.65       15.33     13.59 o 
  -9   7   3        5.94        6.31     13.22 o 
  -8   7   3      114.27      111.83     14.82 o 
  -7   7   3        1.10        9.09     11.03 o 
  -6   7   3        2.51       -8.44     10.81 o 
  -5   7   3      160.63      161.73     20.44 o 
  -4   7   3       28.68       11.56     18.29 o 
  -3   7   3       72.80       73.84      9.17 o 
  -2   7   3       55.96       42.54     23.24 o 
  -1   7   3       18.88       28.41     12.91 o 
   0   7   3       17.16       18.55     13.23 o 
   1   7   3      147.53      155.59     14.55 o 
   2   7   3       26.99       31.11     10.18 o 
   3   7   3      113.85       90.15     10.63 o 
   4   7   3       78.17      108.03     22.59 o 
   5   7   3        3.86        5.89     13.52 o 
   6   7   3        9.64        2.68     14.13 o 
   7   7   3      117.03      132.21     19.93 o 
   8   7   3       14.41        4.02     16.66 o 
  -8   8   3        1.33       -8.18     25.39 o 
  -7   8   3        0.91        8.29     23.67 o 
  -6   8   3        2.01      -13.41     15.20 o 
  -5   8   3       65.52       29.91     15.79 o 
  -4   8   3      127.98      116.33     19.58 o 
  -3   8   3       11.25       -1.95     15.07 o 
  -2   8   3       35.27       31.90     12.19 o 
  -1   8   3       19.61       24.29     12.29 o 
   0   8   3        2.11       -2.52     15.33 o 
   1   8   3        7.70        5.22     16.21 o 
   2   8   3       63.32       86.78     11.73 o 
   3   8   3        1.47       -6.59     10.49 o 
   4   8   3       45.50       61.15     16.02 o 
   5   8   3        4.91       26.46     15.21 o 
   6   8   3       61.35       68.57     18.84 o 
   7   8   3        2.78       -1.33     33.78 o 
  -5   9   3       33.23       25.61     18.20 o 
  -4   9   3        7.45       33.99     29.26 o 
  -3   9   3        0.05       -3.44     28.40 o 
  -2   9   3        2.78        6.93     15.56 o 
  -1   9   3       19.06       19.22     16.21 o 
   0   9   3       14.57       17.07     16.79 o 
   1   9   3       40.33       59.16     18.97 o 
   2   9   3        7.69       32.37     17.78 o 
   3   9   3       34.12       43.46     23.67 o 
   4   9   3        4.94       14.89     18.72 o 
 -13   0   4       65.64       34.86     28.83 o 
 -12   0   4       94.82       75.30     25.82 o 
 -11   0   4        1.61       -0.43     23.24 o 
 -10   0   4     1380.04     1268.13     53.79 o 
  -9   0   4       66.04       80.47     24.10 o 
  -8   0   4     1629.89     1679.94     58.09 o 
  -7   0   4       86.01       91.38      8.77 o 
  -6   0   4      114.53      140.96     19.36 o 
  -5   0   4     3251.22     3015.75     48.63 o 
  -4   0   4     7508.71     7843.99    139.42 o 
  -3   0   4      801.88      852.81     17.09 o 
  -2   0   4    23739.41    23097.06    313.36 o 
  -1   0   4    12046.68    12046.57    165.06 o 
   0   0   4     5202.88     5148.25    103.71 o 
   1   0   4    14470.54    14552.12    187.72 o 
   2   0   4    10739.17    10825.02    117.93 o 
   3   0   4       37.30       49.92      4.02 o 
   4   0   4     7103.16     7309.58     82.96 o 
   5   0   4    10973.02    11241.58    110.65 o 
   6   0   4       14.10       16.64      5.03 o 
   7   0   4     2686.43     2604.47     37.32 o 
   8   0   4     1512.77     1469.77     32.86 o 
   9   0   4     2189.39     1776.68     38.94 o 
  10   0   4        4.59       12.91     21.09 o 
  11   0   4      288.91      306.81     33.99 o 
  12   0   4        0.81      -23.24     23.24 o 
 -13   1   4        8.49       27.14     19.16 o 
 -12   1   4       16.85       27.28     11.85 o 
 -11   1   4        0.32      -13.50     16.58 o 
 -10   1   4       77.42       47.31     16.48 o 
  -9   1   4        1.41       10.03     14.57 o 
  -8   1   4        2.67       15.50     13.11 o 
  -7   1   4       36.48       43.77      7.88 o 
  -6   1   4       48.34       55.09      8.20 o 
  -5   1   4       19.55       26.02      3.66 o 
  -4   1   4       55.64       76.13      7.02 o 
  -3   1   4     3687.58     3746.70     39.89 o 
  -2   1   4      168.07      189.14      5.42 o 
  -1   1   4     1672.26     1807.31     40.88 o 
   0   1   4      380.78      404.90      8.35 o 
   1   1   4       28.29       23.04      3.49 o 
   2   1   4       81.95       85.80      3.46 o 
   3   1   4      189.61      202.37      4.57 o 
   4   1   4        0.49        2.60      2.58 o 
   5   1   4      130.55      135.09      4.78 o 
   6   1   4       42.14       37.51      5.05 o 
   7   1   4      161.83      183.85      8.55 o 
   8   1   4      211.50      223.66     11.00 o 
   9   1   4       33.40       26.87     10.24 o 
  10   1   4       35.56       34.28     11.65 o 
  11   1   4        1.41       -7.00     11.72 o 
  12   1   4        8.22       12.09     18.70 o 
 -13   2   4       47.24       31.06     13.88 o 
 -12   2   4        0.92       -1.97     18.25 o 
 -11   2   4       51.30       55.32     17.19 o 
 -10   2   4      281.83      259.99     22.21 o 
  -9   2   4       74.15       68.48     17.19 o 
  -8   2   4      676.10      672.40     19.91 o 
  -7   2   4      918.81      879.65     20.87 o 
  -6   2   4      341.09      331.32     12.71 o 
  -5   2   4     1684.58     1674.69     21.90 o 
  -4   2   4     5046.02     5265.61     78.51 o 
  -3   2   4       62.76       69.87      3.78 o 
  -2   2   4     5541.05     5442.80     50.75 o 
  -1   2   4    27112.19    26423.45    248.07 o 
   0   2   4      399.73      450.93      8.80 o 
   1   2   4     6334.00     6394.58     64.77 o 
   2   2   4     3549.67     3421.89     52.04 o 
   3   2   4      721.21      727.60     18.29 o 
   4   2   4     6901.99     6697.71     93.02 o 
   5   2   4     5330.72     5179.42     44.21 o 
   6   2   4      168.66      174.02      7.63 o 
   7   2   4     3615.50     3456.12     42.76 o 
   8   2   4      620.78      626.50     16.67 o 
   9   2   4      270.02      231.01     14.85 o 
  10   2   4      243.69      266.27     20.51 o 
  11   2   4       27.93       12.77     16.57 o 
  12   2   4        0.40        9.44     17.14 o 
 -13   3   4        0.91        0.99     13.97 o 
 -12   3   4       19.75       13.06     15.99 o 
 -11   3   4       54.85       56.90     17.80 o 
 -10   3   4      206.84      232.37     21.72 o 
  -9   3   4       92.30       90.74     11.97 o 
  -8   3   4       65.06       75.87     10.76 o 
  -7   3   4      111.48      128.51     10.93 o 
  -6   3   4      675.66      697.12     18.37 o 
  -5   3   4      245.28      272.65     10.26 o 
  -4   3   4      486.41      512.83     10.64 o 
  -3   3   4     1424.09     1499.23     20.06 o 
  -2   3   4     2001.15     2032.46     23.53 o 
  -1   3   4      102.93       87.50      8.20 o 
   0   3   4      116.69      141.50      8.81 o 
   1   3   4       53.78       54.87      5.53 o 
   2   3   4       24.06       13.76      4.83 o 
   3   3   4      323.84      316.01      8.49 o 
   4   3   4      576.08      549.52     11.45 o 
   5   3   4       81.93      102.34      6.70 o 
   6   3   4       81.88       82.24      8.40 o 
   7   3   4      168.79      191.53     11.92 o 
   8   3   4       90.50      114.78     15.90 o 
   9   3   4        2.20       -6.51      9.42 o 
  10   3   4      142.69      126.02     19.05 o 
  11   3   4        2.13       -9.43     21.30 o 
  12   3   4        5.74       36.44     17.87 o 
 -12   4   4       49.26       49.85     14.29 o 
 -11   4   4        5.46        6.20     18.67 o 
 -10   4   4       41.39       53.68     16.23 o 
  -9   4   4       37.74       43.37     11.90 o 
  -8   4   4      443.39      450.61     18.35 o 
  -7   4   4      229.18      243.50     13.82 o 
  -6   4   4       84.80      101.45      9.74 o 
  -5   4   4      473.94      479.32     14.87 o 
  -4   4   4     2187.34     2252.74     29.12 o 
  -3   4   4       29.89       51.21     18.32 o 
  -2   4   4      776.32      762.25     12.65 o 
  -1   4   4     6611.28     6689.24     78.73 o 
   0   4   4      264.77      286.28     10.23 o 
   1   4   4     2705.47     2567.89     36.41 o 
   2   4   4     1157.73     1084.44     20.89 o 
   3   4   4       13.29       16.04      6.36 o 
   4   4   4     1542.17     1491.47     29.32 o 
   5   4   4     1270.65     1257.51     21.64 o 
   6   4   4      340.11      315.61     14.37 o 
   7   4   4     3474.42     3242.63     49.90 o 
   8   4   4      255.58      282.14     15.82 o 
   9   4   4        2.36        1.03     11.01 o 
  10   4   4      229.22      234.42     52.71 o 
  11   4   4        4.59      -17.26     17.26 o 
 -11   5   4       30.04       35.48     14.78 o 
 -10   5   4        7.55        5.14     17.09 o 
  -9   5   4       21.57       33.64     11.98 o 
  -8   5   4       25.67       23.83     11.23 o 
  -7   5   4      160.29      189.38     13.40 o 
  -6   5   4        4.47       12.80      9.21 o 
  -5   5   4      152.66      139.07     10.54 o 
  -4   5   4      480.90      480.69     12.38 o 
  -3   5   4       61.79       60.90      6.44 o 
  -2   5   4        0.10        2.07      5.53 o 
  -1   5   4      855.39      813.08     17.70 o 
   0   5   4       20.30       23.07      6.55 o 
   1   5   4      109.30      130.48      9.38 o 
   2   5   4       10.53       -2.13      6.35 o 
   3   5   4      298.04      308.59     13.71 o 
   4   5   4       73.69       84.20      9.68 o 
   5   5   4        0.59       -4.19     10.72 o 
   6   5   4       73.70       88.72     11.59 o 
   7   5   4      127.00      127.77     13.41 o 
   8   5   4        4.61        8.85     11.29 o 
   9   5   4        3.00       -0.21     11.89 o 
  10   5   4       51.78       40.03     14.00 o 
 -10   6   4       37.07       27.57     12.06 o 
  -9   6   4        7.05       10.60     13.04 o 
  -8   6   4       49.84       51.28     12.86 o 
  -7   6   4       68.69       71.50     12.90 o 
  -6   6   4        0.05        2.43     15.35 o 
  -5   6   4      418.21      442.47     20.41 o 
  -4   6   4       13.02       12.87      8.23 o 
  -3   6   4      265.09      265.91     13.09 o 
  -2   6   4      744.73      736.14     47.33 o 
  -1   6   4      429.09      427.63     17.52 o 
   0   6   4        6.85        4.14      7.22 o 
   1   6   4      851.15      728.77     34.64 o 
   2   6   4      136.26      131.87     13.84 o 
   3   6   4       10.17       -5.12      8.53 o 
   4   6   4      207.48      212.36     13.84 o 
   5   6   4      446.51      464.38     23.16 o 
   6   6   4      227.96      209.53     18.75 o 
   7   6   4      578.38      505.45     44.32 o 
   8   6   4      115.83      124.98     14.63 o 
   9   6   4       12.29       14.66     13.41 o 
  -9   7   4        0.72       19.78     13.49 o 
  -8   7   4        0.09       12.37     19.09 o 
  -7   7   4        4.07        3.28     11.82 o 
  -6   7   4        0.43       -2.09     10.50 o 
  -5   7   4       75.51       38.54     20.44 o 
  -4   7   4       62.22       71.77     32.49 o 
  -3   7   4       39.60       40.30     14.64 o 
  -2   7   4      232.35      186.64     29.48 o 
  -1   7   4      150.32      159.92     21.52 o 
   0   7   4      121.55      123.11     16.64 o 
   1   7   4        8.67       14.77      8.81 o 
   2   7   4        0.40      -10.36     10.36 o 
   3   7   4      143.22      143.35     13.44 o 
   4   7   4        1.38      -11.71     14.20 o 
   5   7   4        0.97        2.41     12.99 o 
   6   7   4       89.06       86.69     17.94 o 
   7   7   4       53.61      100.66     26.46 o 
   8   7   4        2.49      -37.22     37.22 o 
  -7   8   4       61.46       81.91     18.09 o 
  -6   8   4       26.95       46.04     25.82 o 
  -5   8   4       24.45       25.22     23.88 o 
  -4   8   4        0.54       -6.41     15.30 o 
  -3   8   4      118.62      113.36     16.85 o 
  -2   8   4      237.19      227.39     48.19 o 
  -1   8   4       50.75       15.57     15.08 o 
   0   8   4       17.24       -0.93     14.09 o 
   1   8   4       78.61       80.85     18.32 o 
   2   8   4       33.54       26.94     11.24 o 
   3   8   4       17.11       -3.86     13.05 o 
   4   8   4       25.79       27.46     30.12 o 
   5   8   4       47.48       48.19     18.50 o 
   6   8   4        0.26       24.04     25.17 o 
  -5   9   4        0.10       -5.01     17.22 o 
  -4   9   4        1.65       -9.90     27.97 o 
  -3   9   4       61.77       74.01     31.84 o 
  -2   9   4       33.26       39.58     16.57 o 
  -1   9   4        7.57        3.22     16.30 o 
   0   9   4        6.69       10.07     17.22 o 
   1   9   4        0.75       -7.77     16.09 o 
   2   9   4        0.28       -4.20     17.01 o 
   3   9   4        8.34        4.73     24.53 o 
   4   9   4        2.71        5.63     18.29 o 
 -13   1   5       37.77       20.05     19.89 o 
 -12   1   5        4.88      -13.45     19.15 o 
 -11   1   5      146.56      133.77     20.02 o 
 -10   1   5      114.87      137.67     19.23 o 
  -9   1   5      454.71      432.98     23.73 o 
  -8   1   5      258.54      235.03     38.51 o 
  -7   1   5     2123.86     2196.92     80.49 o 
  -6   1   5       42.12       45.82      4.93 o 
  -5   1   5      416.64      375.41      9.17 o 
  -4   1   5     1441.95     1212.83     16.80 o 
  -3   1   5      753.35      797.77     12.23 o 
  -2   1   5     3923.72     3934.90     43.48 o 
  -1   1   5    11100.61    11059.51    153.05 o 
   0   1   5      104.14      106.83      5.00 o 
   1   1   5     5484.09     5414.72     62.13 o 
   2   1   5     6138.73     6032.99     60.19 o 
   3   1   5     2658.96     2775.55     24.86 o 
   4   1   5     2165.81     2231.57     20.19 o 
   5   1   5     1189.84     1075.66     12.67 o 
   6   1   5      586.72      583.71     10.34 o 
   7   1   5     2350.14     2301.78     26.94 o 
   8   1   5       19.58       19.01      7.99 o 
   9   1   5      155.31      137.82     22.08 o 
  10   1   5       92.11       79.86     13.04 o 
  11   1   5      109.92      105.34     15.17 o 
  12   1   5       11.11       21.52     27.11 o 
 -13   2   5        3.99        0.36     21.09 o 
 -12   2   5        1.95      -13.18     18.50 o 
 -11   2   5        1.44      -15.38     15.38 o 
 -10   2   5       84.44       95.48     18.25 o 
  -9   2   5       55.62       42.43     16.58 o 
  -8   2   5       20.16       14.94      8.82 o 
  -7   2   5      204.38      216.06     12.15 o 
  -6   2   5      348.28      374.22     13.71 o 
  -5   2   5       23.63       32.50      3.82 o 
  -4   2   5        0.68        3.07      3.35 o 
  -3   2   5       36.28       66.87     10.65 o 
  -2   2   5      122.59      118.68      6.32 o 
  -1   2   5       27.15       28.16      3.47 o 
   0   2   5       45.89       59.02      4.11 o 
   1   2   5       48.63       75.04      4.93 o 
   2   2   5        2.16        3.18      4.30 o 
   3   2   5       19.08       21.46      3.29 o 
   4   2   5        2.79        8.59      3.83 o 
   5   2   5      153.39      175.92      5.92 o 
   6   2   5       90.61      104.08      5.69 o 
   7   2   5      757.33      753.74     17.08 o 
   8   2   5       81.98       69.13      8.91 o 
   9   2   5      137.11      117.44     15.51 o 
  10   2   5      164.46      152.12     32.27 o 
  11   2   5        1.54       -5.26     15.40 o 
  12   2   5        0.64        2.42     17.26 o 
 -13   3   5       16.83       -0.86     24.96 o 
 -12   3   5       52.49       49.99     19.83 o 
 -11   3   5        1.01       -6.90     16.91 o 
 -10   3   5      151.02      146.45     24.10 o 
  -9   3   5      173.83      191.55     19.28 o 
  -8   3   5     1000.03      985.26     24.25 o 
  -7   3   5      313.24      343.69     15.13 o 
  -6   3   5      658.64      661.25     32.39 o 
  -5   3   5      785.11      742.01     13.62 o 
  -4   3   5      631.30      583.75     11.85 o 
  -3   3   5     1339.39     1252.61     17.92 o 
  -2   3   5     2802.41     2848.72     31.43 o 
  -1   3   5     1829.27     1723.03     24.99 o 
   0   3   5      776.84      763.41     15.32 o 
   1   3   5     2729.35     2716.97     59.13 o 
   2   3   5     6160.17     6070.83     90.27 o 
   3   3   5       82.22       96.04      7.71 o 
   4   3   5      377.09      345.11     10.79 o 
   5   3   5     2762.89     2676.02     78.57 o 
   6   3   5       39.46       52.42      9.19 o 
   7   3   5      152.67      136.98     23.77 o 
   8   3   5      366.72      357.27     16.34 o 
   9   3   5       17.97       23.08     10.62 o 
  10   3   5        3.26       16.63     14.88 o 
  11   3   5       64.97       74.47     18.87 o 
 -12   4   5        3.80       -1.90     20.28 o 
 -11   4   5        0.05      -18.72     18.72 o 
 -10   4   5        9.24       -1.74     16.87 o 
  -9   4   5       92.13      102.01     14.09 o 
  -8   4   5        0.00       -0.68     10.10 o 
  -7   4   5        1.40       -8.42      8.42 o 
  -6   4   5       26.17       24.20      8.61 o 
  -5   4   5      233.29      231.81     11.88 o 
  -4   4   5      336.30      349.12     17.27 o 
  -3   4   5      128.98      119.32      6.59 o 
  -2   4   5        3.12        3.80      3.92 o 
  -1   4   5      432.47      443.40     12.34 o 
   0   4   5       29.27       44.64      5.92 o 
   1   4   5      131.77      139.48     10.36 o 
   2   4   5      119.58      117.69      8.40 o 
   3   4   5      757.56      725.05     32.56 o 
   4   4   5        3.89       12.02      7.00 o 
   5   4   5       51.49       67.60      7.88 o 
   6   4   5      115.15      120.22     11.05 o 
   7   4   5      455.72      489.69     22.82 o 
   8   4   5        1.12      -10.26     10.26 o 
   9   4   5        0.28      -10.88     10.88 o 
  10   4   5       29.47       33.06     16.60 o 
  11   4   5       13.64      -10.08     24.31 o 
 -11   5   5        0.36        4.48     19.18 o 
 -10   5   5       61.00       45.01     18.49 o 
  -9   5   5        0.31        7.13     11.99 o 
  -8   5   5      124.17       89.32     12.95 o 
  -7   5   5      298.93      320.70     32.08 o 
  -6   5   5      154.95      163.56     13.07 o 
  -5   5   5      105.08      121.75     10.27 o 
  -4   5   5      475.78      476.58     12.45 o 
  -3   5   5       23.99       14.04      5.70 o 
  -2   5   5        4.68        9.73      5.76 o 
  -1   5   5     2160.56     2139.25     50.27 o 
   0   5   5       16.54       18.28      6.55 o 
   1   5   5      876.14      915.88     22.56 o 
   2   5   5     1000.03      970.91     29.44 o 
   3   5   5       40.79       56.96     10.69 o 
   4   5   5       98.08      109.93     10.98 o 
   5   5   5     1461.70     1455.93     49.92 o 
   6   5   5        2.74       -5.17     12.02 o 
   7   5   5       19.55       33.58     11.54 o 
   8   5   5       71.86       71.48     12.35 o 
   9   5   5       10.19       -7.38     12.38 o 
  10   5   5        4.70       -6.92     25.16 o 
 -10   6   5        2.97        0.77     14.05 o 
  -9   6   5        1.35       -1.78     12.88 o 
  -8   6   5       23.88       33.20     12.47 o 
  -7   6   5        1.07        1.89     11.00 o 
  -6   6   5      206.16      216.09     13.67 o 
  -5   6   5       40.00       31.85     11.46 o 
  -4   6   5      672.35      681.62     24.68 o 
  -3   6   5       25.28       15.04      8.41 o 
  -2   6   5      165.88      140.24     21.30 o 
  -1   6   5      156.47      137.56      9.95 o 
   0   6   5      129.25      141.63     16.42 o 
   1   6   5       30.80       37.29      8.96 o 
   2   6   5      168.69      174.67     12.21 o 
   3   6   5       97.69      101.31     11.00 o 
   4   6   5      301.51      342.54     16.27 o 
   5   6   5       19.01       33.08     13.07 o 
   6   6   5       22.48       24.37     14.74 o 
   7   6   5        8.98       18.90     15.18 o 
   8   6   5       41.25       71.14     26.25 o 
   9   6   5       30.20       27.77     17.91 o 
  -9   7   5        0.16        9.67     14.15 o 
  -8   7   5        0.85      -12.86     12.86 o 
  -7   7   5      140.42      143.17     24.10 o 
  -6   7   5        1.45       -5.94     14.37 o 
  -5   7   5       81.07       74.20     15.80 o 
  -4   7   5      190.78      234.13     18.51 o 
  -3   7   5        0.98        1.52      8.80 o 
  -2   7   5        2.44        6.21     11.62 o 
  -1   7   5      312.27      304.41     21.71 o 
   0   7   5       10.72       18.66     13.35 o 
   1   7   5       93.57       86.67     10.86 o 
   2   7   5      149.33      163.06     13.11 o 
   3   7   5       26.90       37.83     11.36 o 
   4   7   5       54.66       35.39     19.58 o 
   5   7   5       62.48       82.46     20.01 o 
   6   7   5        5.06        5.33     15.51 o 
   7   7   5       15.04       28.58     18.50 o 
   8   7   5       23.65       18.44     17.27 o 
  -7   8   5        2.59        9.25     17.65 o 
  -6   8   5       61.98       71.75     18.84 o 
  -5   8   5        5.20        3.40     15.61 o 
  -4   8   5       81.27       85.63     17.33 o 
  -3   8   5       66.36       67.81     15.92 o 
  -2   8   5        1.14       -9.07     26.89 o 
  -1   8   5       13.01       32.16     15.71 o 
   0   8   5       23.13       -8.24     15.06 o 
   1   8   5        3.83      -13.35     13.35 o 
   2   8   5       43.67       36.66     11.62 o 
   3   8   5       25.73       19.39     15.49 o 
   4   8   5      109.89       97.68     17.26 o 
   5   8   5        0.92       16.60     15.35 o 
   6   8   5        0.21       -7.61     16.42 o 
  -4   9   5        3.02       -4.73     26.68 o 
  -3   9   5       44.64       34.86     16.85 o 
  -2   9   5        3.24      -14.48     25.60 o 
  -1   9   5       12.40       -1.10     15.90 o 
   0   9   5        4.77       -2.01     15.40 o 
   1   9   5       17.97        9.32     17.37 o 
   2   9   5        1.47       20.69     18.44 o 
   3   9   5       13.45      -17.21     22.81 o 
 -13   0   6       21.15       28.83     28.40 o 
 -12   0   6       12.66        5.16     25.39 o 
 -11   0   6       64.83       36.15     25.82 o 
 -10   0   6      213.07      184.17     29.69 o 
  -9   0   6      207.05      185.46     28.40 o 
  -8   0   6        6.67       39.16     20.65 o 
  -7   0   6      965.11      919.55     22.84 o 
  -6   0   6     1316.46     1342.57     27.71 o 
  -5   0   6      587.27      602.60     25.82 o 
  -4   0   6     3144.19     2985.98     47.86 o 
  -3   0   6     6445.43     6540.20     94.46 o 
  -2   0   6     5931.70     6270.28     89.91 o 
  -1   0   6     1276.67     1152.90     21.07 o 
   0   0   6    10724.79    10481.09    207.41 o 
   1   0   6      791.37      887.10     17.95 o 
   2   0   6    20827.31    20975.55    271.59 o 
   3   0   6     1382.06     1234.26     27.76 o 
   4   0   6     3005.14     3113.35     40.36 o 
   5   0   6     2453.32     2348.24     33.30 o 
   6   0   6     1006.08      990.95     17.40 o 
   7   0   6      389.61      390.29     12.09 o 
   8   0   6      730.68      698.40     34.86 o 
   9   0   6      740.31      694.84     24.40 o 
  10   0   6        1.45       16.35     21.09 o 
  11   0   6      186.02      157.49     29.69 o 
  12   0   6       43.02       88.64     32.27 o 
 -13   1   6        2.91       15.55     19.77 o 
 -12   1   6        9.91       17.14     17.83 o 
 -11   1   6       10.46       22.59     23.02 o 
 -10   1   6       24.23        2.82     15.61 o 
  -9   1   6       11.73       12.39     21.95 o 
  -8   1   6      123.72      112.56     16.84 o 
  -7   1   6      385.79      389.47     17.64 o 
  -6   1   6       21.56       24.58      5.04 o 
  -5   1   6        8.20        7.17      4.44 o 
  -4   1   6      199.86      219.91      7.42 o 
  -3   1   6      137.55      152.99      5.86 o 
  -2   1   6       65.49       91.12      4.50 o 
  -1   1   6     2167.19     2268.49     31.21 o 
   0   1   6      181.50      201.17      7.35 o 
   1   1   6       54.07       43.72      4.56 o 
   2   1   6     1518.70     1641.21     24.26 o 
   3   1   6     1916.15     2020.28     19.78 o 
   4   1   6      132.29      148.30      7.44 o 
   5   1   6      371.89      376.12      8.53 o 
   6   1   6      161.02      193.22      6.56 o 
   7   1   6        4.22       -5.10      5.10 o 
   8   1   6      171.72      155.27     10.24 o 
   9   1   6       32.61       30.97     13.89 o 
  10   1   6        7.16       -0.69     28.83 o 
  11   1   6        1.24       -3.87     24.53 o 
  12   1   6       14.71       20.22     29.26 o 
 -13   2   6        0.85        5.33     18.39 o 
 -12   2   6       31.00       30.26     32.92 o 
 -11   2   6        1.42      -16.12     16.12 o 
 -10   2   6        4.71       17.55     15.36 o 
  -9   2   6      146.59      124.75     19.36 o 
  -8   2   6      167.26      201.60     28.35 o 
  -7   2   6      436.42      419.39     15.76 o 
  -6   2   6     1500.35     1512.20     27.66 o 
  -5   2   6      452.84      454.72     10.90 o 
  -4   2   6     3888.02     3834.37     70.81 o 
  -3   2   6     1182.72     1201.32     19.88 o 
  -2   2   6       15.05       20.53      3.75 o 
  -1   2   6     2261.62     2188.08     29.39 o 
   0   2   6     4874.96     4876.36     73.04 o 
   1   2   6        8.27        7.53      3.71 o 
   2   2   6     8235.91     8200.54     83.46 o 
   3   2   6      958.65      915.90     13.13 o 
   4   2   6     1402.76     1438.80     17.05 o 
   5   2   6     2931.72     2769.91     30.41 o 
   6   2   6      556.29      564.91     14.84 o 
   7   2   6      282.99      280.09     24.13 o 
   8   2   6      200.25      222.21     13.72 o 
   9   2   6      507.50      559.50     25.12 o 
  10   2   6        1.04      -14.15     14.15 o 
  11   2   6      183.29      166.27     44.75 o 
 -12   3   6        5.11        4.32     19.89 o 
 -11   3   6        0.24       12.30     18.84 o 
 -10   3   6        6.41        0.94     16.56 o 
  -9   3   6       16.39       44.11     14.90 o 
  -8   3   6        2.93       -8.62      9.02 o 
  -7   3   6       21.61       29.98     15.99 o 
  -6   3   6      426.92      409.51     15.45 o 
  -5   3   6        4.93       -4.85      4.85 o 
  -4   3   6        0.58        7.59      4.57 o 
  -3   3   6      329.07      352.01     10.13 o 
  -2   3   6      447.50      485.73     10.45 o 
  -1   3   6      295.03      280.14      8.51 o 
   0   3   6     1299.34     1230.35     20.80 o 
   1   3   6      402.29      434.72     12.22 o 
   2   3   6      421.34      472.59     13.17 o 
   3   3   6      432.49      445.67     17.78 o 
   4   3   6      165.89      192.92     12.54 o 
   5   3   6      551.50      554.66     19.31 o 
   6   3   6      522.12      525.31     18.03 o 
   7   3   6        3.84       -5.51      8.33 o 
   8   3   6      213.31      193.66     13.72 o 
   9   3   6        0.34       17.76     11.18 o 
  10   3   6       15.50       29.92     16.73 o 
  11   3   6        2.95      -15.95     15.95 o 
 -12   4   6        4.42      -19.83     19.83 o 
 -11   4   6       32.82       24.23     19.67 o 
 -10   4   6       16.79       20.43     17.75 o 
  -9   4   6       75.91       75.61     14.37 o 
  -8   4   6      129.99      132.73     12.97 o 
  -7   4   6       84.32      101.50     11.42 o 
  -6   4   6      345.36      344.26     15.05 o 
  -5   4   6        6.51        2.26      7.28 o 
  -4   4   6     1519.17     1505.84     22.32 o 
  -3   4   6      801.68      777.51     23.85 o 
  -2   4   6        4.34        2.00      3.98 o 
  -1   4   6      743.84      757.36     16.41 o 
   0   4   6      480.76      471.89     13.54 o 
   1   4   6       24.19       37.68      8.56 o 
   2   4   6     2362.69     2165.64     60.22 o 
   3   4   6      797.62      737.72     42.23 o 
   4   4   6     1177.98     1096.93     30.31 o 
   5   4   6      868.89      815.50     33.69 o 
   6   4   6       23.44       36.20      9.75 o 
   7   4   6       25.45       37.82     10.17 o 
   8   4   6      209.89      232.09     15.77 o 
   9   4   6       45.43       57.41     13.28 o 
  10   4   6        9.96        6.83     16.48 o 
 -11   5   6        4.95       15.70     18.81 o 
 -10   5   6        4.14       -5.69     16.26 o 
  -9   5   6      127.89      140.53     15.42 o 
  -8   5   6        1.68        2.24     11.89 o 
  -7   5   6       10.51       -8.04      9.73 o 
  -6   5   6      535.86      527.22     18.20 o 
  -5   5   6        2.16        2.59      8.00 o 
  -4   5   6        8.92        5.08      5.87 o 
  -3   5   6      440.51      417.65     14.06 o 
  -2   5   6       14.12        7.22      6.10 o 
  -1   5   6       13.00       29.46      7.24 o 
   0   5   6        8.72        2.22      6.34 o 
   1   5   6      200.68      226.64     11.68 o 
   2   5   6        5.03        9.52      7.90 o 
   3   5   6        0.98        0.76      8.05 o 
   4   5   6      523.79      555.55     24.24 o 
   5   5   6        9.97       -8.72     10.19 o 
   6   5   6       44.62       37.88     15.92 o 
   7   5   6       23.66       29.91     14.00 o 
   8   5   6       10.25       13.16     12.14 o 
   9   5   6        2.10        2.33     12.53 o 
  10   5   6       23.44       12.92     13.89 o 
 -10   6   6        0.87       25.40     14.70 o 
  -9   6   6       49.34       64.30     14.80 o 
  -8   6   6        1.45        7.91     12.56 o 
  -7   6   6       11.42        2.48     10.88 o 
  -6   6   6      192.87      189.02     18.44 o 
  -5   6   6        4.15        1.82     14.85 o 
  -4   6   6      286.03      305.93     25.60 o 
  -3   6   6      169.70      166.83     11.93 o 
  -2   6   6        0.55        4.99     10.03 o 
  -1   6   6       75.21       88.23     13.39 o 
   0   6   6      139.79      132.17     10.65 o 
   1   6   6        9.05        5.88      8.24 o 
   2   6   6      246.28      261.15     19.79 o 
   3   6   6      186.81      219.94     14.92 o 
   4   6   6      266.64      232.72     31.42 o 
   5   6   6      202.80      233.57     38.73 o 
   6   6   6       40.75       24.53     14.00 o 
   7   6   6       29.20        1.47     35.93 o 
   8   6   6       91.38      122.31     19.47 o 
   9   6   6        8.26        7.32     19.36 o 
  -9   7   6       58.48       45.39     19.89 o 
  -8   7   6        8.77        8.48     17.40 o 
  -7   7   6        0.38      -14.70     14.70 o 
  -6   7   6       36.49       32.65     15.87 o 
  -5   7   6      129.35      131.55     17.47 o 
  -4   7   6      170.53      151.72     17.56 o 
  -3   7   6       21.86       23.58     12.15 o 
  -2   7   6       97.69      123.00     16.21 o 
  -1   7   6       27.71       31.50     13.95 o 
   0   7   6       25.77       28.82     14.20 o 
   1   7   6       29.08       18.14      9.72 o 
   2   7   6        0.40       12.26      9.82 o 
   3   7   6        3.75       -3.29      9.63 o 
   4   7   6      131.28      127.59     16.33 o 
   5   7   6        1.80       -4.09     13.69 o 
   6   7   6       40.37       11.71     26.25 o 
   7   7   6        1.06      -14.61     14.61 o 
  -7   8   6        2.05        3.43     18.23 o 
  -6   8   6        9.39      -12.37     16.72 o 
  -5   8   6        9.99        2.65     15.26 o 
  -4   8   6      106.88       97.58     21.73 o 
  -3   8   6        2.85       -8.32     14.36 o 
  -2   8   6        9.75        7.82     14.05 o 
  -1   8   6       16.25        2.78     14.81 o 
   0   8   6       26.73       24.11     15.18 o 
   1   8   6       10.21       14.86     15.07 o 
   2   8   6        3.13       12.21     11.41 o 
   3   8   6       11.25        8.84     13.33 o 
   4   8   6       42.01       52.66     16.33 o 
   5   8   6       15.76        8.69     32.49 o 
  -4   9   6       51.49       51.93     18.99 o 
  -3   9   6        0.17        1.20     19.36 o 
  -2   9   6        1.52       -6.60     16.07 o 
  -1   9   6        0.60       -0.47     16.47 o 
   0   9   6        0.14        9.91     16.22 o 
   1   9   6       10.02        2.92     17.37 o 
   2   9   6        1.25        0.59     16.70 o 
 -13   1   7        7.88      -13.27     19.62 o 
 -12   1   7        0.44       19.48     17.68 o 
 -11   1   7      142.02      142.27     33.78 o 
 -10   1   7      588.43      562.33     29.13 o 
  -9   1   7      134.25      179.80     18.84 o 
  -8   1   7      141.97      167.72     16.84 o 
  -7   1   7     1372.90     1260.73     32.07 o 
  -6   1   7      796.08      781.73     26.54 o 
  -5   1   7       24.60       21.68      5.16 o 
  -4   1   7    12254.22    12439.92    124.09 o 
  -3   1   7     1212.18     1084.77     20.62 o 
  -2   1   7      507.43      549.16     10.18 o 
  -1   1   7     4026.71     4031.45     49.91 o 
   0   1   7     1380.23     1208.73     17.14 o 
   1   1   7        9.65        5.37      4.42 o 
   2   1   7     9386.51     9410.80    106.61 o 
   3   1   7     1309.74     1127.32     16.75 o 
   4   1   7      166.84      183.27      6.11 o 
   5   1   7     2111.29     2041.19     20.37 o 
   6   1   7       44.60       43.25      5.01 o 
   7   1   7       39.40       43.89      5.53 o 
   8   1   7      321.01      312.23     25.30 o 
   9   1   7      210.39      236.34     29.05 o 
  10   1   7        2.36      -13.09     13.33 o 
  11   1   7       78.21       91.23     28.40 o 
 -13   2   7        5.78       16.21     21.14 o 
 -12   2   7        0.85        9.04     18.56 o 
 -11   2   7       56.51       56.00     34.21 o 
 -10   2   7       18.52       31.27     15.97 o 
  -9   2   7        0.51       -6.74     13.91 o 
  -8   2   7       14.62       13.13      9.95 o 
  -7   2   7        8.99       13.24      8.68 o 
  -6   2   7      334.65      342.39     14.13 o 
  -5   2   7      133.77      157.28      7.59 o 
  -4   2   7       18.02       15.26      4.56 o 
  -3   2   7     2275.08     2260.50     32.52 o 
  -2   2   7        1.21        0.13      3.87 o 
  -1   2   7     2393.91     2517.26     43.79 o 
   0   2   7      133.16      163.85     16.76 o 
   1   2   7      968.03      983.56     16.24 o 
   2   2   7      190.21      204.48     10.31 o 
   3   2   7      154.68      154.70      7.70 o 
   4   2   7      445.38      431.58     12.17 o 
   5   2   7      714.21      677.39     13.60 o 
   6   2   7       44.54       36.75      5.99 o 
   7   2   7       27.39        9.81      8.42 o 
   8   2   7       53.05       40.60     14.54 o 
   9   2   7       46.68       48.23     14.90 o 
  10   2   7       55.48       47.72     16.48 o 
  11   2   7        9.37      -10.42     15.28 o 
 -12   3   7       25.08       19.42     19.23 o 
 -11   3   7        1.04       -8.65     18.26 o 
 -10   3   7       75.91       55.48     18.49 o 
  -9   3   7       40.84       73.68     26.25 o 
  -8   3   7       45.44       50.21     11.34 o 
  -7   3   7      415.86      418.89     16.89 o 
  -6   3   7      979.97      924.08     21.58 o 
  -5   3   7      210.01      224.01      9.49 o 
  -4   3   7     1261.84     1322.76     20.03 o 
  -3   3   7      636.73      624.41     13.43 o 
  -2   3   7     2537.86     2552.92     31.62 o 
  -1   3   7     2930.05     2901.14     34.74 o 
   0   3   7     2075.35     1957.82     26.34 o 
   1   3   7      171.06      197.08      8.25 o 
   2   3   7     1902.16     1853.44     26.19 o 
   3   3   7     2407.05     2245.73     65.03 o 
   4   3   7      636.22      567.10     16.28 o 
   5   3   7      632.27      570.26     17.28 o 
   6   3   7       10.17       17.29      8.33 o 
   7   3   7        0.49        3.24      9.09 o 
   8   3   7      255.74      239.37     15.14 o 
   9   3   7      200.96      219.21     16.15 o 
  10   3   7        6.26       14.15     18.29 o 
  11   3   7       68.42       67.13     36.58 o 
 -12   4   7       14.39       19.75     20.25 o 
 -11   4   7        6.33       27.93     17.76 o 
 -10   4   7       13.14       32.44     17.86 o 
  -9   4   7       20.45        6.96     11.42 o 
  -8   4   7      378.58      399.93     34.12 o 
  -7   4   7      164.98      170.80     13.17 o 
  -6   4   7      105.52      119.31     11.24 o 
  -5   4   7       10.08        3.63     10.50 o 
  -4   4   7        0.13        1.49      7.71 o 
  -3   4   7      249.94      237.39     10.18 o 
  -2   4   7      418.74      391.16     12.19 o 
  -1   4   7       58.60       66.50      8.16 o 
   0   4   7      115.81      110.86      8.66 o 
   1   4   7      542.29      525.74     26.85 o 
   2   4   7      163.02      166.03     10.43 o 
   3   4   7       15.53       16.50      7.73 o 
   4   4   7      162.28      165.85     18.92 o 
   5   4   7      500.90      532.27     18.23 o 
   6   4   7       53.89       60.19     12.74 o 
   7   4   7       37.07       46.64     10.84 o 
   8   4   7       76.60       96.84     13.31 o 
   9   4   7        2.03       -4.69     12.49 o 
  10   4   7       13.28       15.77     21.73 o 
 -11   5   7        0.10       -0.38     19.22 o 
 -10   5   7        9.76       12.57     18.44 o 
  -9   5   7        3.06       11.69     12.72 o 
  -8   5   7        1.26       -1.41     10.71 o 
  -7   5   7        8.26        1.85      9.90 o 
  -6   5   7     1006.56     1084.58     25.71 o 
  -5   5   7      177.91      196.94     16.44 o 
  -4   5   7      189.70      217.76     11.60 o 
  -3   5   7        5.84       -3.68      7.25 o 
  -2   5   7      479.10      492.31     14.46 o 
  -1   5   7      820.63      846.01     19.58 o 
   0   5   7     1000.11      985.90     58.64 o 
   1   5   7      149.34      121.11     12.42 o 
   2   5   7      410.49      395.23     15.29 o 
   3   5   7      425.74      426.37     21.11 o 
   4   5   7      109.11      103.68     11.26 o 
   5   5   7      176.78      187.36     16.11 o 
   6   5   7       11.80       16.10     13.68 o 
   7   5   7       82.81       39.37     14.76 o 
   8   5   7       44.17       43.30     16.48 o 
   9   5   7       58.12       76.88     15.35 o 
 -10   6   7        0.45       -5.19     14.07 o 
  -9   6   7       14.02       27.87     14.27 o 
  -8   6   7       49.19       46.18     16.56 o 
  -7   6   7        5.62      -13.17     13.17 o 
  -6   6   7       77.26       99.05     15.92 o 
  -5   6   7       23.92       32.87     12.20 o 
  -4   6   7        4.20       -3.78     11.48 o 
  -3   6   7        1.52        2.79      8.25 o 
  -2   6   7        8.25       10.70     14.20 o 
  -1   6   7        0.28        0.82      8.02 o 
   0   6   7        0.64       -5.87      7.72 o 
   1   6   7      386.52      391.25     15.77 o 
   2   6   7       30.60       26.61      9.71 o 
   3   6   7        2.04       -3.08      9.38 o 
   4   6   7       86.50       99.07     19.60 o 
   5   6   7       24.17       29.19     26.89 o 
   6   6   7       63.98       43.51     16.12 o 
   7   6   7       69.76       92.98     18.71 o 
   8   6   7       50.89       62.08     18.14 o 
  -9   7   7       23.36      -12.05     24.96 o 
  -8   7   7        0.46      -16.89     16.89 o 
  -7   7   7        0.42        4.25     25.60 o 
  -6   7   7       83.10      113.85     17.70 o 
  -5   7   7        6.46        2.98     14.36 o 
  -4   7   7       74.57       84.00     16.78 o 
  -3   7   7       17.95       39.18     10.41 o 
  -2   7   7       41.88       37.48     13.49 o 
  -1   7   7      109.20       92.00     19.36 o 
   0   7   7       45.99       36.45     10.73 o 
   1   7   7        3.17       -3.14      9.72 o 
   2   7   7       92.77      102.09     12.02 o 
   3   7   7       45.22       57.04     12.94 o 
   4   7   7       71.49       43.59     13.64 o 
   5   7   7       11.40        7.98     19.36 o 
   6   7   7       11.57        6.44     23.88 o 
   7   7   7       32.60        5.15     17.62 o 
  -7   8   7        0.48       43.89     28.83 o 
  -6   8   7       55.89       67.29     19.11 o 
  -5   8   7        5.39       -3.87     20.44 o 
  -4   8   7        7.04        6.62     14.41 o 
  -3   8   7        0.36      -13.75     14.58 o 
  -2   8   7        1.03       -7.44     13.29 o 
  -1   8   7        0.48       -9.63     20.87 o 
   0   8   7        1.71       -3.23     15.18 o 
   1   8   7       43.21       21.11     16.33 o 
   2   8   7       33.65       37.16     12.45 o 
   3   8   7        4.62        0.51     13.33 o 
   4   8   7       67.79       81.60     17.47 o 
   5   8   7       10.35       19.24     15.91 o 
  -3   9   7        7.71       24.80     24.31 o 
  -2   9   7        1.06      -13.76     16.39 o 
  -1   9   7        0.87      -15.99     15.99 o 
   0   9   7        0.34      -15.25     15.25 o 
   1   9   7        0.95        6.31     17.96 o 
 -13   0   8        1.53       19.36     28.83 o 
 -12   0   8       56.65       41.31     29.26 o 
 -11   0   8       13.62       13.34     25.39 o 
 -10   0   8       33.33       61.96     26.68 o 
  -9   0   8     1159.65     1018.12     50.35 o 
  -8   0   8      267.14      293.47     30.12 o 
  -7   0   8     1467.01     1414.78     62.40 o 
  -6   0   8      971.38      990.33     56.37 o 
  -5   0   8     1573.03     1740.43     35.50 o 
  -4   0   8      318.14      314.17     12.91 o 
  -3   0   8      935.60      823.80     19.16 o 
  -2   0   8     2078.67     2133.24     36.48 o 
  -1   0   8     2901.30     2845.96     45.87 o 
   0   0   8     7179.27     7356.60    152.76 o 
   1   0   8      156.21      209.13     16.35 o 
   2   0   8      300.83      306.17     12.80 o 
   3   0   8     6194.07     5997.29     91.01 o 
   4   0   8      727.45      712.35     20.16 o 
   5   0   8     2237.46     2201.80     39.17 o 
   6   0   8     3295.53     3300.12     45.98 o 
   7   0   8      198.40      245.93     11.06 o 
   8   0   8       73.95       82.50     15.28 o 
   9   0   8     1014.41     1054.02     31.49 o 
 -13   1   8       12.56        2.76     18.19 o 
 -12   1   8        1.63       -9.32     16.97 o 
 -11   1   8        0.25      -16.56     16.56 o 
 -10   1   8       41.91       63.47     18.19 o 
  -9   1   8      118.16      101.72     16.70 o 
  -8   1   8      344.47      360.14     23.02 o 
  -7   1   8      232.90      247.42     20.59 o 
  -6   1   8       41.06       33.40      6.19 o 
  -5   1   8      309.52      330.91     12.36 o 
  -4   1   8      164.15      192.99      7.63 o 
  -3   1   8      440.82      479.26     10.42 o 
  -2   1   8      641.50      627.30     11.45 o 
  -1   1   8       58.15       75.34      6.08 o 
   0   1   8       71.73      106.35      5.85 o 
   1   1   8        0.47        3.76      7.13 o 
   2   1   8      232.07      240.72     10.71 o 
   3   1   8        0.60        1.92      5.38 o 
   4   1   8       18.14       18.92      4.66 o 
   5   1   8       22.18       20.29      4.57 o 
   6   1   8       76.11       86.76      7.30 o 
   7   1   8        0.11        0.07      5.53 o 
   8   1   8       78.57       86.91     16.23 o 
   9   1   8        0.05      -12.07     12.07 o 
  10   1   8        0.04       -4.67     35.50 o 
  11   1   8        0.22      -24.10     24.96 o 
 -13   2   8        4.35       23.21     21.50 o 
 -12   2   8        1.69        1.39     45.61 o 
 -11   2   8       30.10       22.55     18.39 o 
 -10   2   8        0.60      -12.53     16.56 o 
  -9   2   8      726.42      785.96     66.91 o 
  -8   2   8        0.64       -8.51      9.34 o 
  -7   2   8      284.43      291.75     14.39 o 
  -6   2   8     1298.11     1388.99     24.16 o 
  -5   2   8      621.27      722.15     14.65 o 
  -4   2   8     1119.82     1100.45     17.97 o 
  -3   2   8     1688.95     1612.60     22.53 o 
  -2   2   8      784.41      723.18     13.34 o 
  -1   2   8      499.24      465.44     11.90 o 
   0   2   8     6464.27     6604.34     77.92 o 
   1   2   8       39.33       24.40      6.72 o 
   2   2   8     2066.51     2053.43     27.76 o 
   3   2   8     2342.64     2167.72     65.90 o 
   4   2   8     1252.30     1214.73     20.96 o 
   5   2   8     1435.98     1410.17     23.49 o 
   6   2   8     2451.73     2344.80     32.77 o 
   7   2   8      234.94      251.35     13.81 o 
   8   2   8      313.34      293.62     29.14 o 
   9   2   8      349.82      366.11     22.16 o 
  10   2   8       33.84       27.20     18.72 o 
  11   2   8       89.16       79.75     18.80 o 
 -12   3   8        5.28       24.51     20.03 o 
 -11   3   8       11.23        5.75     19.14 o 
 -10   3   8        7.01       18.67     17.64 o 
  -9   3   8       11.50       -4.98     14.64 o 
  -8   3   8      403.32      428.10     18.16 o 
  -7   3   8      304.87      310.37     15.59 o 
  -6   3   8      117.13      125.15     11.04 o 
  -5   3   8      507.73      517.67     16.05 o 
  -4   3   8        6.29       -0.31      5.39 o 
  -3   3   8        4.63       10.97      4.51 o 
  -2   3   8       24.05       11.84      6.00 o 
  -1   3   8       52.74       51.39      5.96 o 
   0   3   8      427.49      469.14     13.85 o 
   1   3   8      933.24      920.06     28.32 o 
   2   3   8      166.18      159.93      8.67 o 
   3   3   8        4.98        5.22      5.99 o 
   4   3   8       24.95       20.74      8.34 o 
   5   3   8       14.48        4.77      8.03 o 
   6   3   8        0.34        5.16     17.21 o 
   7   3   8      205.55      265.50     15.14 o 
   8   3   8       32.38       36.03     11.07 o 
   9   3   8       21.02       28.56     11.80 o 
  10   3   8        2.22      -15.95     15.95 o 
 -12   4   8        4.35       13.45     21.68 o 
 -11   4   8       67.05      104.03     21.41 o 
 -10   4   8        6.82      -10.78     15.44 o 
  -9   4   8       46.98       52.63     12.84 o 
  -8   4   8        8.37       30.61     11.86 o 
  -7   4   8      353.35      344.54     16.72 o 
  -6   4   8      590.39      596.89     23.34 o 
  -5   4   8        7.42        5.93      8.19 o 
  -4   4   8      307.68      287.40     12.48 o 
  -3   4   8     2255.92     2166.93     50.84 o 
  -2   4   8      580.35      539.05     20.11 o 
  -1   4   8      511.29      500.68     15.17 o 
   0   4   8     1550.77     1522.65     30.18 o 
   1   4   8      100.18       74.08      8.44 o 
   2   4   8      708.86      632.64     17.22 o 
   3   4   8     1336.71     1196.75     24.70 o 
   4   4   8      260.45      292.71     13.60 o 
   5   4   8      374.65      359.01     15.95 o 
   6   4   8      748.33      721.59     26.61 o 
   7   4   8      154.28      157.64     18.07 o 
   8   4   8      340.32      292.10     21.88 o 
   9   4   8       89.42      111.20     24.59 o 
  10   4   8        9.43       26.69     19.14 o 
 -11   5   8       20.70       40.78     19.97 o 
 -10   5   8        1.83       -7.84     23.67 o 
  -9   5   8        4.21       14.05     12.96 o 
  -8   5   8       23.97       20.47     12.20 o 
  -7   5   8       27.45       35.09     11.64 o 
  -6   5   8      196.99      225.14     18.93 o 
  -5   5   8        2.11       -6.90     11.08 o 
  -4   5   8       37.04       45.79      9.04 o 
  -3   5   8       33.04       22.18      7.51 o 
  -2   5   8       25.06       21.39      7.45 o 
  -1   5   8      202.35      184.15     11.87 o 
   0   5   8        0.20       -3.58      6.72 o 
   1   5   8      348.67      334.09     14.35 o 
   2   5   8      148.67      163.98     11.96 o 
   3   5   8        0.17        2.85      8.21 o 
   4   5   8      353.21      403.57     17.34 o 
   5   5   8       15.62        5.26     12.56 o 
   6   5   8      199.83      214.12     18.86 o 
   7   5   8       78.74       94.33     23.02 o 
   8   5   8       15.69        9.57     16.05 o 
   9   5   8       19.97      -15.26     15.65 o 
 -10   6   8        7.74       26.94     19.33 o 
  -9   6   8        5.96       -5.79     16.42 o 
  -8   6   8       13.35       -6.06     16.05 o 
  -7   6   8      177.41      170.89     18.99 o 
  -6   6   8      106.30       98.82     16.53 o 
  -5   6   8        6.68       25.47     12.49 o 
  -4   6   8       49.36       76.42     14.37 o 
  -3   6   8      502.71      480.18     17.44 o 
  -2   6   8      155.81      159.03     16.07 o 
  -1   6   8      189.03      203.25     12.60 o 
   0   6   8      176.87      206.74     13.21 o 
   1   6   8       28.84       33.93      9.91 o 
   2   6   8      195.14      169.04     12.66 o 
   3   6   8      333.02      312.67     20.53 o 
   4   6   8        0.68       23.86     10.70 o 
   5   6   8        5.13       18.93     13.22 o 
   6   6   8      381.14      441.70     25.98 o 
   7   6   8        0.82      -15.35     15.35 o 
   8   6   8       76.39       57.21     20.65 o 
  -8   7   8        3.72        9.64     17.64 o 
  -7   7   8       17.31       12.37     16.58 o 
  -6   7   8       99.69      102.13     18.82 o 
  -5   7   8        1.01        5.22     15.06 o 
  -4   7   8        3.07        8.73     14.05 o 
  -3   7   8        0.35        1.00      9.45 o 
  -2   7   8       46.49       53.48     14.96 o 
  -1   7   8       89.02       94.55     32.70 o 
   0   7   8       18.29       11.14     10.36 o 
   1   7   8       30.60       28.14     10.75 o 
   2   7   8      146.77      160.04     21.00 o 
   3   7   8       36.94        9.47     11.00 o 
   4   7   8      150.24      128.66     16.93 o 
   5   7   8       14.34        3.44     14.61 o 
   6   7   8       51.05       56.22     17.76 o 
  -6   8   8       53.33       48.75     19.91 o 
  -5   8   8        3.93      -14.26     14.26 o 
  -4   8   8        8.50       30.89     16.17 o 
  -3   8   8       33.60       29.21     16.13 o 
  -2   8   8       20.23        3.90     15.71 o 
  -1   8   8       52.28       53.52     16.79 o 
   0   8   8        0.67       -1.72     14.85 o 
   1   8   8        7.63       -2.41     15.67 o 
   2   8   8       88.91       62.03     13.49 o 
   3   8   8        3.71       -0.94     13.65 o 
   4   8   8        3.76      -16.57     16.57 o 
  -1   9   8       33.88       78.32     34.86 o 
 -13   1   9        0.33       -9.68     19.78 o 
 -12   1   9       51.64       48.06     19.47 o 
 -11   1   9      232.87      218.10     23.43 o 
 -10   1   9      446.77      474.04     30.77 o 
  -9   1   9     1301.80     1214.73     47.12 o 
  -8   1   9       33.01       24.41     13.35 o 
  -7   1   9       24.31       11.75      9.46 o 
  -6   1   9      832.08      852.97     24.25 o 
  -5   1   9       22.95       17.28      5.83 o 
  -4   1   9       80.11       68.76      6.25 o 
  -3   1   9     2747.43     2674.18     32.36 o 
  -2   1   9      741.86      710.15     12.83 o 
  -1   1   9      752.18      722.95     15.32 o 
   0   1   9     7666.52     7840.66    104.88 o 
   1   1   9     3086.41     2928.09     47.32 o 
   2   1   9     1342.30     1391.18     41.08 o 
   3   1   9     1301.05     1174.93     25.31 o 
   4   1   9     1705.95     1652.37     28.66 o 
   5   1   9       20.96       22.24      5.83 o 
   6   1   9     1798.06     1763.93     22.11 o 
   7   1   9      234.54      260.72      9.78 o 
   8   1   9      194.54      196.47     12.05 o 
   9   1   9      240.03      277.39     20.15 o 
  10   1   9      133.46      173.24     19.54 o 
 -12   2   9       19.65       13.77     19.78 o 
 -11   2   9      102.98      107.36     21.15 o 
 -10   2   9       19.52        5.58     30.12 o 
  -9   2   9      203.77      213.08     20.36 o 
  -8   2   9        6.59        5.41      9.69 o 
  -7   2   9        0.08        1.34      9.09 o 
  -6   2   9        0.15       -0.48      6.42 o 
  -5   2   9      126.42      122.29      7.95 o 
  -4   2   9       30.47       21.20      6.11 o 
  -3   2   9        2.56        1.37      5.06 o 
  -2   2   9        5.08        6.01      5.04 o 
  -1   2   9      124.90      129.07      9.02 o 
   0   2   9       63.51       78.97      7.26 o 
   1   2   9       99.61       96.81      7.96 o 
   2   2   9       95.64       98.84      8.34 o 
   3   2   9        2.73       -4.05      5.47 o 
   4   2   9      100.52      106.71      8.36 o 
   5   2   9       29.10       35.28      7.74 o 
   6   2   9       13.05        7.58     11.63 o 
   7   2   9       13.37        4.24     10.13 o 
   8   2   9      168.27      189.71     14.47 o 
   9   2   9       17.40       42.73     14.64 o 
  10   2   9        0.07        1.33     18.29 o 
 -12   3   9        3.54      -30.12     30.12 o 
 -11   3   9       95.88      112.01     31.84 o 
 -10   3   9        0.65      -17.00     17.04 o 
  -9   3   9      226.29      269.75     39.59 o 
  -8   3   9      692.54      679.49     22.35 o 
  -7   3   9      719.25      701.51     23.00 o 
  -6   3   9       66.10       79.72     10.06 o 
  -5   3   9      174.16      185.30      9.49 o 
  -4   3   9       45.32       41.33      6.10 o 
  -3   3   9     1248.08     1227.15     20.59 o 
  -2   3   9     2565.01     2554.58     39.73 o 
  -1   3   9      289.76      302.82     10.32 o 
   0   3   9     2717.48     2673.15     34.91 o 
   1   3   9      234.89      232.99     10.56 o 
   2   3   9       52.56       51.81      7.16 o 
   3   3   9     1930.53     1866.81     28.26 o 
   4   3   9      113.91      116.60      9.32 o 
   5   3   9        2.39       -1.42      8.55 o 
   6   3   9     1388.88     1343.41     34.98 o 
   7   3   9       61.16       77.73     15.04 o 
   8   3   9       53.91       33.92     19.49 o 
   9   3   9      222.16      200.60     16.36 o 
  10   3   9       73.90       71.73     23.67 o 
 -11   4   9        5.70        9.26     19.71 o 
 -10   4   9        0.07      -13.39     32.49 o 
  -9   4   9       39.01       40.88     13.57 o 
  -8   4   9       14.96       16.84     11.81 o 
  -7   4   9        8.38       -2.50     10.15 o 
  -6   4   9        4.08        3.57      9.11 o 
  -5   4   9      248.98      259.85     17.09 o 
  -4   4   9       49.30       46.19      8.10 o 
  -3   4   9       61.70       65.23     13.04 o 
  -2   4   9       33.56       10.54      9.39 o 
  -1   4   9      474.74      505.21     15.44 o 
   0   4   9      129.12      138.44     17.82 o 
   1   4   9        7.24        0.90      6.83 o 
   2   4   9      149.20      171.01     11.37 o 
   3   4   9       14.47       17.33     12.91 o 
   4   4   9      181.99      197.36     13.10 o 
   5   4   9       15.30       32.89     10.10 o 
   6   4   9       37.64       39.21     12.99 o 
   7   4   9       55.23       40.17     13.52 o 
   8   4   9      110.67      146.11     19.32 o 
   9   4   9       46.21       39.31     17.22 o 
 -10   5   9       23.23        4.25     18.07 o 
  -9   5   9      125.40      137.52     16.89 o 
  -8   5   9      306.63      288.04     35.72 o 
  -7   5   9      110.09       98.47     17.19 o 
  -6   5   9       26.57       24.23     12.93 o 
  -5   5   9       66.27       48.72     12.93 o 
  -4   5   9        3.10       -3.57      8.04 o 
  -3   5   9      548.92      585.59     18.41 o 
  -2   5   9      899.79      889.90     22.11 o 
  -1   5   9       26.36       37.57     11.09 o 
   0   5   9      234.50      220.12     12.22 o 
   1   5   9      273.95      309.12     14.25 o 
   2   5   9       10.35        7.97      8.50 o 
   3   5   9      229.61      258.78     14.62 o 
   4   5   9       67.54       88.29     13.81 o 
   5   5   9       41.56       17.07     11.95 o 
   6   5   9      229.85      211.94     30.98 o 
   7   5   9      103.87       99.84     17.31 o 
   8   5   9       96.53       87.73     18.97 o 
  -9   6   9        6.15      -16.23     16.26 o 
  -8   6   9        5.33      -15.00     15.00 o 
  -7   6   9        0.30        7.75     15.18 o 
  -6   6   9        2.39      -16.34     22.16 o 
  -5   6   9       66.47       58.81     20.22 o 
  -4   6   9        2.82       12.66     17.86 o 
  -3   6   9       11.53       16.76      9.63 o 
  -2   6   9        9.06        9.12     11.46 o 
  -1   6   9      279.19      283.56     14.63 o 
   0   6   9        0.08       -9.61      9.61 o 
   1   6   9       19.69       28.00     10.55 o 
   2   6   9      217.28      209.70     14.33 o 
   3   6   9        4.54        3.59     12.61 o 
   4   6   9        1.56        9.20     10.76 o 
   5   6   9        1.45        4.04     13.34 o 
   6   6   9       94.18       97.41     17.45 o 
   7   6   9        2.02        3.67     15.06 o 
  -8   7   9       32.11       25.53     18.06 o 
  -7   7   9        0.18      -17.14     18.50 o 
  -6   7   9       23.70       17.32     17.09 o 
  -5   7   9        3.91       -7.48     14.99 o 
  -4   7   9       24.76       18.79     18.29 o 
  -3   7   9       44.04       35.98     11.42 o 
  -2   7   9      167.87      166.90     18.79 o 
  -1   7   9       50.16       86.24     28.62 o 
   0   7   9       50.83       53.74     11.46 o 
   1   7   9       54.43       41.19     12.00 o 
   2   7   9        2.75        7.65     10.26 o 
   3   7   9        1.32        8.06     11.12 o 
   4   7   9      150.72      175.12     19.13 o 
   5   7   9       95.36       61.29     20.65 o 
   6   7   9        2.91       13.52     16.89 o 
  -6   8   9        1.10        6.88     25.82 o 
  -5   8   9        9.10       22.04     17.99 o 
  -4   8   9        0.54        7.14     16.85 o 
  -3   8   9        0.60       -5.84     16.70 o 
  -2   8   9        4.21       12.88     15.90 o 
  -1   8   9       33.58       33.72     20.87 o 
   0   8   9        7.98        0.48     16.64 o 
   1   8   9       31.58       42.30     36.15 o 
   2   8   9       25.76       46.09     13.61 o 
   3   8   9        0.42       -7.21     17.00 o 
 -12   0  10       39.29       28.40     26.25 o 
 -11   0  10       26.09       40.88     29.26 o 
 -10   0  10      347.48      344.25     37.87 o 
  -9   0  10        2.14       19.79     21.09 o 
  -8   0  10      261.56      262.06     27.11 o 
  -7   0  10       26.85       24.88     16.35 o 
  -6   0  10      230.08      231.27     18.07 o 
  -5   0  10       60.99       58.09     10.76 o 
  -4   0  10       28.59       28.40      8.22 o 
  -3   0  10      445.77      443.28     15.44 o 
  -2   0  10     5729.87     5806.91     87.75 o 
  -1   0  10      544.25      506.99     15.60 o 
   0   0  10     1125.37     1101.60     38.73 o 
   1   0  10     2129.35     2082.28     58.52 o 
   2   0  10      332.71      277.12     22.38 o 
   3   0  10     3106.22     3156.68     53.66 o 
   4   0  10     2031.82     1914.75     48.84 o 
   5   0  10      137.18      131.64     13.33 o 
   6   0  10      245.57      289.84     35.50 o 
   7   0  10      551.49      644.97     27.98 o 
   8   0  10       39.19       52.07     18.50 o 
 -12   1  10       31.34       42.96     21.55 o 
 -11   1  10        7.34        8.54     19.14 o 
 -10   1  10       91.23       76.04     22.81 o 
  -9   1  10       56.51       32.54     19.79 o 
  -8   1  10       78.69       48.83     15.65 o 
  -7   1  10       86.54       93.69     10.75 o 
  -6   1  10        0.15       -1.82      6.42 o 
  -5   1  10      156.31      161.43     15.65 o 
  -4   1  10        3.96       -4.21      4.98 o 
  -3   1  10       24.37       19.66      5.27 o 
  -2   1  10       22.20       16.15      5.05 o 
  -1   1  10      114.57      120.15      6.32 o 
   0   1  10       64.78       69.83      6.17 o 
   1   1  10      435.07      424.98     43.46 o 
   2   1  10      256.53      270.52     11.74 o 
   3   1  10      204.40      209.10     11.25 o 
   4   1  10       32.34       34.32      8.16 o 
   5   1  10      157.32      168.26     11.89 o 
   6   1  10       10.23        7.12      6.74 o 
   7   1  10       42.15       24.74      7.81 o 
   8   1  10        3.61       13.95      9.38 o 
   9   1  10       18.11       58.52     21.95 o 
  10   1  10        0.02       25.39     23.24 o 
 -12   2  10        5.04       17.72     31.41 o 
 -11   2  10        3.92       23.93     19.71 o 
 -10   2  10       18.62       -3.68     15.18 o 
  -9   2  10      136.31      146.50     19.77 o 
  -8   2  10       22.06       22.47     10.93 o 
  -7   2  10        0.39       -5.79      9.56 o 
  -6   2  10      195.06      202.79     14.63 o 
  -5   2  10      117.68      125.28      8.32 o 
  -4   2  10      248.87      270.04     14.97 o 
  -3   2  10      524.38      503.87     12.54 o 
  -2   2  10     1361.31     1362.68     28.32 o 
  -1   2  10       77.74       91.06     10.94 o 
   0   2  10      282.83      276.23     14.76 o 
   1   2  10     3868.38     3752.57     53.19 o 
   2   2  10        3.43       14.64      7.03 o 
   3   2  10     1855.56     1793.83     27.57 o 
   4   2  10     1146.25     1082.71     21.29 o 
   5   2  10       41.63       40.90      8.44 o 
   6   2  10      168.70      169.24     11.46 o 
   7   2  10      737.33      800.57     28.36 o 
   8   2  10        4.46        2.72     13.48 o 
   9   2  10      184.49      193.84     19.33 o 
  10   2  10       57.73       95.67     19.41 o 
 -12   3  10       87.77       67.05     23.88 o 
 -11   3  10        0.29        9.47     17.45 o 
 -10   3  10      231.89      254.40     24.32 o 
  -9   3  10       37.38       24.94     16.05 o 
  -8   3  10        2.43       10.99     10.89 o 
  -7   3  10        4.26        7.10     10.31 o 
  -6   3  10        6.85       -9.10      9.10 o 
  -5   3  10       77.70       90.91      7.52 o 
  -4   3  10      266.57      244.75     10.62 o 
  -3   3  10        8.69        9.21      6.06 o 
  -2   3  10       12.56       18.73      6.27 o 
  -1   3  10      152.26      133.92     10.31 o 
   0   3  10      107.12       97.65      7.81 o 
   1   3  10      325.21      311.23     11.40 o 
   2   3  10       34.28       32.12      7.37 o 
   3   3  10        8.51       15.56      7.39 o 
   4   3  10        8.72       12.06      7.62 o 
   5   3  10      361.12      371.62     16.08 o 
   6   3  10       58.20       72.86     12.34 o 
   7   3  10       63.22       62.06     27.32 o 
   8   3  10        4.62       -3.23     13.38 o 
   9   3  10       47.85       92.04     17.49 o 
 -11   4  10        1.52      -17.75     17.75 o 
 -10   4  10        0.49       25.60     17.65 o 
  -9   4  10       19.72        4.95     12.96 o 
  -8   4  10        3.86       15.20     11.98 o 
  -7   4  10       34.57       35.04     13.52 o 
  -6   4  10      184.00      192.36     30.77 o 
  -5   4  10      164.01      181.67     15.04 o 
  -4   4  10      287.26      281.90     11.99 o 
  -3   4  10       73.60       66.55      8.00 o 
  -2   4  10       90.14       93.94     10.06 o 
  -1   4  10        6.44        2.29      6.52 o 
   0   4  10      413.56      421.94     19.50 o 
   1   4  10     1079.09     1093.44     23.92 o 
   2   4  10       16.46       15.11      8.53 o 
   3   4  10      523.51      512.41     18.41 o 
   4   4  10      466.45      448.54     17.41 o 
   5   4  10        0.52       19.88     10.61 o 
   6   4  10      281.22      292.99     20.36 o 
   7   4  10      206.54      195.09     19.18 o 
   8   4  10       22.28       45.04     16.35 o 
 -10   5  10       12.83      -18.07     27.97 o 
  -9   5  10        7.05       -6.77     15.71 o 
  -8   5  10       27.10       32.41     16.89 o 
  -7   5  10        0.53       12.50     22.16 o 
  -6   5  10        7.89       12.55     13.84 o 
  -5   5  10       54.93       46.88     13.60 o 
  -4   5  10      104.53       81.60     10.59 o 
  -3   5  10        0.83       -7.24      7.92 o 
  -2   5  10       16.57       23.52     11.19 o 
  -1   5  10      240.25      223.86     12.95 o 
   0   5  10        0.61       13.53      9.19 o 
   1   5  10       36.95       48.96      9.91 o 
   2   5  10      193.37      186.37     13.08 o 
   3   5  10        9.10        7.66      9.68 o 
   4   5  10      102.90      129.07     13.99 o 
   5   5  10      155.27      175.77     17.09 o 
   6   5  10        1.04        4.44     13.84 o 
   7   5  10        7.34       14.42     15.82 o 
   8   5  10       24.89        1.17     16.60 o 
  -9   6  10        0.59      -16.85     16.85 o 
  -8   6  10       17.75       29.07     18.25 o 
  -7   6  10        0.67      -10.07     15.06 o 
  -6   6  10        2.13       -4.05     13.75 o 
  -5   6  10      121.21      120.27     16.72 o 
  -4   6  10       28.19       32.82     14.26 o 
  -3   6  10       12.72        7.85      9.86 o 
  -2   6  10        5.30       -3.85     17.21 o 
  -1   6  10       30.40       40.52     10.31 o 
   0   6  10      216.95      208.74     13.82 o 
   1   6  10       42.56       38.45     10.53 o 
   2   6  10       13.17        9.58     10.37 o 
   3   6  10      226.24      217.02     15.39 o 
   4   6  10       42.20       39.60     12.82 o 
   5   6  10        1.73       16.30     14.76 o 
   6   6  10      110.13      144.00     20.44 o 
  -7   7  10        5.38        9.56     24.31 o 
  -6   7  10        2.79       12.18     16.53 o 
  -5   7  10        0.71       -6.28     15.49 o 
  -4   7  10       14.36       39.32     15.99 o 
  -3   7  10       14.09       31.52     11.93 o 
  -2   7  10       65.55       45.80     14.99 o 
  -1   7  10       22.67       14.70     14.16 o 
   0   7  10        5.62       11.06     10.96 o 
   1   7  10       20.05       24.88     11.45 o 
   2   7  10       29.76       13.10     11.98 o 
   3   7  10        0.35        7.03     11.78 o 
   4   7  10        2.46       -5.62     13.99 o 
   5   7  10        0.61      -15.69     22.59 o 
  -5   8  10       15.81       19.79     26.68 o 
  -4   8  10        1.74        7.96     18.72 o 
  -3   8  10       23.58       11.47     34.64 o 
  -2   8  10        2.65       -3.97     11.68 o 
  -1   8  10       72.03       46.47     17.90 o 
   0   8  10       22.66       15.62     16.62 o 
   1   8  10        0.70        3.37     19.79 o 
   2   8  10        3.90       -5.31     13.22 o 
 -12   1  11       13.55        5.95     19.95 o 
 -11   1  11      122.30      101.61     21.60 o 
 -10   1  11       80.01       54.51     24.53 o 
  -9   1  11       43.20       27.23     33.13 o 
  -8   1  11        4.72       -8.56     16.14 o 
  -7   1  11      160.78      182.41     21.80 o 
  -6   1  11      718.65      675.05     16.22 o 
  -5   1  11     1581.46     1620.26     24.84 o 
  -4   1  11      158.44      175.15      8.91 o 
  -3   1  11      608.38      590.69     13.38 o 
  -2   1  11     1715.81     1730.16     24.22 o 
  -1   1  11      790.73      732.37     13.96 o 
   0   1  11     1719.90     1704.95     36.97 o 
   1   1  11     2660.47     2518.17     78.96 o 
   2   1  11       80.92       78.87      8.97 o 
   3   1  11      586.48      607.34     18.04 o 
   4   1  11     1242.16     1184.57     27.10 o 
   5   1  11      422.69      404.82     16.46 o 
   6   1  11      330.92      362.93     14.64 o 
   7   1  11      635.24      601.79     16.76 o 
   8   1  11      115.09      131.66     14.32 o 
   9   1  11      176.42      207.41     27.11 o 
 -12   2  11       18.30       20.71     20.94 o 
 -11   2  11        0.12       15.87     20.10 o 
 -10   2  11        0.38        6.83     17.01 o 
  -9   2  11       67.51       90.58     18.87 o 
  -8   2  11       90.48      105.13     13.08 o 
  -7   2  11        0.54       -9.56      9.56 o 
  -6   2  11       15.27       17.60      7.64 o 
  -5   2  11       67.39       67.23      8.25 o 
  -4   2  11        0.86       -1.38      6.38 o 
  -3   2  11        1.32       -2.20      6.92 o 
  -2   2  11      271.79      273.23     12.47 o 
  -1   2  11       22.22       16.65      8.97 o 
   0   2  11       18.97       17.41      9.72 o 
   1   2  11       16.65       18.42      7.76 o 
   2   2  11      144.52      132.60     19.46 o 
   3   2  11       16.37       12.74      7.64 o 
   4   2  11       78.92       67.09      8.97 o 
   5   2  11        5.99        9.50      8.07 o 
   6   2  11       21.83       16.93      9.42 o 
   7   2  11        7.87        3.22     16.38 o 
   8   2  11       16.02       21.07     14.15 o 
   9   2  11       16.50       22.81     21.52 o 
 -11   3  11       62.54       44.73     20.38 o 
 -10   3  11       42.06       34.87     18.62 o 
  -9   3  11        3.99       -1.79     16.73 o 
  -8   3  11       23.96       48.90     12.66 o 
  -7   3  11       29.98       21.03     11.27 o 
  -6   3  11       48.74       34.87     12.68 o 
  -5   3  11      742.28      838.07     25.22 o 
  -4   3  11       55.05       46.02      8.71 o 
  -3   3  11      469.99      457.63     27.23 o 
  -2   3  11     1283.18     1250.36     22.42 o 
  -1   3  11      309.06      322.99     14.55 o 
   0   3  11      685.69      636.11     15.86 o 
   1   3  11     1629.25     1530.31     25.31 o 
   2   3  11        8.05        9.40      7.02 o 
   3   3  11      893.42      874.95     19.87 o 
   4   3  11      675.62      678.16     18.59 o 
   5   3  11        2.83        9.53      8.52 o 
   6   3  11      231.45      224.37     18.49 o 
   7   3  11      137.18      125.90     16.58 o 
   8   3  11       36.40       34.05     16.28 o 
   9   3  11      107.91      106.29     27.54 o 
 -11   4  11        4.47        9.53     24.10 o 
 -10   4  11       12.21       -3.07     18.14 o 
  -9   4  11        0.98        4.95     15.48 o 
  -8   4  11        0.83       -7.04     14.26 o 
  -7   4  11       82.16       79.18     15.36 o 
  -6   4  11       12.42       19.75     15.92 o 
  -5   4  11        4.99        7.16     11.51 o 
  -4   4  11       22.58       26.21      8.17 o 
  -3   4  11       63.40       45.64      8.05 o 
  -2   4  11      184.73      175.87     12.51 o 
  -1   4  11        9.21       12.73      7.45 o 
   0   4  11      294.84      293.39     12.45 o 
   1   4  11      206.44      189.83     11.61 o 
   2   4  11       14.06       10.77      8.89 o 
   3   4  11      156.16      160.06     12.71 o 
   4   4  11       22.22       28.47     10.45 o 
   5   4  11        1.23       -6.55     10.29 o 
   6   4  11      135.71      180.88     37.87 o 
   7   4  11        2.36       -9.59     14.21 o 
   8   4  11        5.24        2.42     16.40 o 
 -10   5  11        5.68      -27.11     30.12 o 
  -9   5  11        0.33        6.69     17.70 o 
  -8   5  11        2.74       25.96     16.91 o 
  -7   5  11        1.16        9.35     15.04 o 
  -6   5  11        0.42       -0.83     12.32 o 
  -5   5  11       60.10       81.20     15.26 o 
  -4   5  11        1.05        0.43      8.98 o 
  -3   5  11      664.35      618.57     19.78 o 
  -2   5  11      258.55      303.57     19.36 o 
  -1   5  11       26.94       28.95      9.70 o 
   0   5  11       21.12       16.60      9.16 o 
   1   5  11      671.39      753.79     21.58 o 
   2   5  11        2.53       12.19     10.03 o 
   3   5  11      779.02      710.09     22.60 o 
   4   5  11       83.27      104.68     13.53 o 
   5   5  11       33.07       47.11     23.67 o 
   6   5  11       36.81       22.39     16.40 o 
   7   5  11       45.02       54.01     17.09 o 
  -8   6  11       26.78        7.77     18.23 o 
  -7   6  11       32.96        3.48     16.89 o 
  -6   6  11       40.84       39.10     32.70 o 
  -5   6  11        0.20        1.63     14.64 o 
  -4   6  11       67.97       75.20     15.07 o 
  -3   6  11      142.24      129.54     13.36 o 
  -2   6  11       95.59       99.84     17.64 o 
  -1   6  11       10.00       -6.39     10.23 o 
   0   6  11       37.18       48.67     11.51 o 
   1   6  11        4.53       -1.22     14.08 o 
   2   6  11        9.64       -6.82     10.57 o 
   3   6  11        3.60        3.87     11.71 o 
   4   6  11       19.25        8.83     11.23 o 
   5   6  11       24.84       36.02     15.91 o 
   6   6  11       84.05       65.84     17.87 o 
  -7   7  11        7.39       11.00     17.47 o 
  -6   7  11       13.16       42.51     18.62 o 
  -5   7  11       26.32        8.80     16.85 o 
  -4   7  11        2.18       -1.04     21.09 o 
  -3   7  11       56.47       76.55     13.55 o 
  -2   7  11       18.29       13.07     15.51 o 
  -1   7  11        9.21       24.18     15.87 o 
   0   7  11        1.49        0.06     11.59 o 
   1   7  11       76.72       60.12     13.47 o 
   2   7  11        1.55       -4.35     11.45 o 
   3   7  11      118.46      100.46     15.17 o 
   4   7  11        0.99       -4.86     15.44 o 
  -3   8  11       17.17       22.04     17.59 o 
  -2   8  11        0.06        3.73     13.60 o 
  -1   8  11       52.58       58.42     38.30 o 
   0   8  11        3.27       -3.75     17.19 o 
 -12   0  12       12.94      -29.26     29.26 o 
 -11   0  12       53.46       24.96     26.25 o 
 -10   0  12       14.60      -18.93     22.81 o 
  -9   0  12       78.99       64.55     26.25 o 
  -8   0  12       38.35       18.93     21.52 o 
  -7   0  12      218.56      259.53     17.34 o 
  -6   0  12      127.00      156.46     26.68 o 
  -5   0  12     1049.04     1036.38     27.53 o 
  -4   0  12      634.85      688.86     21.74 o 
  -3   0  12      149.62      141.05     11.64 o 
  -2   0  12      494.22      466.62     33.78 o 
  -1   0  12     1607.40     1512.60     45.18 o 
   0   0  12     1624.07     1691.51     34.17 o 
   1   0  12     1991.52     1936.83     59.38 o 
   2   0  12      398.42      357.59     27.11 o 
   3   0  12      140.57      137.27     22.81 o 
   4   0  12     1697.26     1714.36     61.10 o 
   5   0  12     1333.61     1284.66     33.67 o 
   6   0  12       45.40       48.56     14.06 o 
   7   0  12      523.19      504.38     24.79 o 
   8   0  12      148.32      188.48     25.39 o 
 -12   1  12       13.18       -1.44     21.32 o 
 -11   1  12       23.53       14.04     18.70 o 
 -10   1  12       12.97      -15.28     17.16 o 
  -9   1  12      114.20      121.13     20.08 o 
  -8   1  12       47.81       39.03     15.81 o 
  -7   1  12       21.39       31.42     16.53 o 
  -6   1  12        8.40       -3.51      7.66 o 
  -5   1  12       16.76       10.38      7.02 o 
  -4   1  12       29.46       27.88      7.08 o 
  -3   1  12        6.51        6.07      6.07 o 
  -2   1  12       17.23        7.45      7.39 o 
  -1   1  12       36.16       36.44     10.82 o 
   0   1  12      166.44      153.24     28.40 o 
   1   1  12      178.78      210.71     15.97 o 
   2   1  12      144.97      159.59     23.02 o 
   3   1  12      233.52      256.04     21.81 o 
   4   1  12        9.49       -1.67      9.13 o 
   5   1  12       24.52       20.07      9.85 o 
   6   1  12       38.03       23.66      9.57 o 
   7   1  12        0.56       -0.68      9.94 o 
   8   1  12        0.72        5.08     12.11 o 
   9   1  12        0.75      -16.35     19.79 o 
 -11   2  12        1.63       16.91     20.64 o 
 -10   2  12       22.75        9.94     19.36 o 
  -9   2  12       18.21       -5.88     16.35 o 
  -8   2  12      168.59      184.76     15.99 o 
  -7   2  12       56.08       74.91     12.21 o 
  -6   2  12       32.93       34.45     10.50 o 
  -5   2  12      281.47      324.18     12.58 o 
  -4   2  12     1008.94     1012.56     22.52 o 
  -3   2  12      205.16      169.77     11.25 o 
  -2   2  12     1044.21     1094.55     29.96 o 
  -1   2  12      771.86      717.56     24.18 o 
   0   2  12      727.01      769.29     25.55 o 
   1   2  12     1109.99     1016.61     29.96 o 
   2   2  12      757.49      728.70     26.94 o 
   3   2  12      130.19      126.12     12.67 o 
   4   2  12     1023.14     1064.02     22.66 o 
   5   2  12      610.16      618.38     18.65 o 
   6   2  12       12.46        8.99      9.54 o 
   7   2  12      396.50      413.52     19.81 o 
   8   2  12      109.23      136.18     18.97 o 
 -11   3  12        2.26        6.01     20.10 o 
 -10   3  12        8.72       -9.16     17.19 o 
  -9   3  12       20.41        7.04     16.73 o 
  -8   3  12        3.50      -12.55     13.40 o 
  -7   3  12       79.49       55.12     14.88 o 
  -6   3  12       24.29       18.81     11.69 o 
  -5   3  12       46.69       51.47      9.81 o 
  -4   3  12        1.18        9.99      8.57 o 
  -3   3  12       98.72       82.45     10.34 o 
  -2   3  12        4.34       -6.77      8.35 o 
  -1   3  12      362.27      351.86     23.46 o 
   0   3  12        9.03        0.02      8.52 o 
   1   3  12        0.22       -6.73      6.73 o 
   2   3  12       63.89       74.00      9.19 o 
   3   3  12      555.45      528.42     16.49 o 
   4   3  12       14.68       10.08      9.25 o 
   5   3  12       25.44        6.91      9.42 o 
   6   3  12       57.61       60.83     18.07 o 
   7   3  12       49.43       46.74     15.68 o 
   8   3  12       25.01       13.94     20.87 o 
 -10   4  12        7.13        9.47     26.68 o 
  -9   4  12       10.25        7.31     16.41 o 
  -8   4  12       64.56       67.82     17.06 o 
  -7   4  12       52.81       96.26     17.19 o 
  -6   4  12        6.84        4.73     12.17 o 
  -5   4  12      188.96      212.57     25.39 o 
  -4   4  12      254.03      261.75     12.58 o 
  -3   4  12       39.30       31.56      8.31 o 
  -2   4  12      946.62      923.69     20.64 o 
  -1   4  12      291.03      329.73     16.23 o 
   0   4  12       79.23       80.82      9.40 o 
   1   4  12      922.48      873.86     20.26 o 
   2   4  12      199.52      177.89     11.84 o 
   3   4  12        8.67        4.22      9.40 o 
   4   4  12      292.37      282.76     16.06 o 
   5   4  12      173.11      185.04     14.92 o 
   6   4  12       38.13       19.24     14.45 o 
   7   4  12      138.61      148.52     18.06 o 
  -9   5  12       23.35       21.16     17.64 o 
  -8   5  12       37.16       33.03     18.41 o 
  -7   5  12        1.81      -13.21     13.21 o 
  -6   5  12       29.45       27.76     18.72 o 
  -5   5  12        5.59       14.37     13.84 o 
  -4   5  12        6.35        7.87      9.75 o 
  -3   5  12       39.75       43.33     10.48 o 
  -2   5  12       19.00       29.59     12.56 o 
  -1   5  12      145.72      147.84     14.16 o 
   0   5  12        1.55       -8.60      8.60 o 
   1   5  12       20.24       27.35     10.48 o 
   2   5  12       13.68       13.55     10.38 o 
   3   5  12       48.95       49.90     12.28 o 
   4   5  12       51.67       73.61     12.47 o 
   5   5  12        5.44       24.43     13.72 o 
   6   5  12       54.76       72.97     17.89 o 
  -8   6  12       32.81       36.28     23.02 o 
  -7   6  12       41.15       55.74     18.70 o 
  -6   6  12        0.63        6.04     16.40 o 
  -5   6  12       35.97       11.93     15.31 o 
  -4   6  12       40.47       49.57     15.30 o 
  -3   6  12       13.61        2.38     12.72 o 
  -2   6  12      428.52      400.45     23.67 o 
  -1   6  12        3.27       -9.93      9.93 o 
   0   6  12        1.51        5.28     12.30 o 
   1   6  12      292.64      309.65     16.88 o 
   2   6  12       31.00       29.96     12.14 o 
   3   6  12        4.37       -8.16     11.20 o 
   4   6  12       83.17       80.05     14.04 o 
   5   6  12       13.66       24.49     16.48 o 
  -6   7  12        3.96       -1.62     18.50 o 
  -5   7  12        7.10       20.04     24.31 o 
  -4   7  12        5.43       17.15     36.36 o 
  -3   7  12       21.04       30.01     17.52 o 
  -2   7  12        0.57       13.53     12.38 o 
  -1   7  12        2.48       -0.07     15.68 o 
   0   7  12       15.21       33.59     14.51 o 
   1   7  12        0.08        3.99     12.57 o 
   2   7  12        1.83        5.95     11.96 o 
   3   7  12        6.51        2.92     13.10 o 
 -11   1  13        1.07       -2.43     20.80 o 
 -10   1  13       40.80       25.61     19.10 o 
  -9   1  13       98.25      132.94     19.93 o 
  -8   1  13      214.64      212.46     20.99 o 
  -7   1  13       71.92       84.91     12.53 o 
  -6   1  13       18.32       42.18      8.78 o 
  -5   1  13      115.53      105.49      9.33 o 
  -4   1  13     1178.04     1220.26     28.51 o 
  -3   1  13      101.10      138.13     10.85 o 
  -2   1  13     2687.35     2712.72     41.68 o 
  -1   1  13     1414.78     1452.98     29.07 o 
   0   1  13      222.10      239.76     17.43 o 
   1   1  13      117.19      146.18     14.61 o 
   2   1  13     1659.48     1621.69     41.05 o 
   3   1  13       18.51        9.15     12.56 o 
   4   1  13      446.72      450.18     18.60 o 
   5   1  13     1348.66     1210.91     37.33 o 
   6   1  13       40.75       26.42     10.61 o 
   7   1  13      414.50      445.27     18.34 o 
   8   1  13      137.18      155.79     21.20 o 
 -11   2  13       35.31        8.32     32.49 o 
 -10   2  13       24.19        1.63     17.94 o 
  -9   2  13        8.50       29.93     18.10 o 
  -8   2  13       16.53       35.77     12.78 o 
  -7   2  13        1.58       -6.34     10.27 o 
  -6   2  13       23.23       31.35     12.46 o 
  -5   2  13       31.36       27.95      9.23 o 
  -4   2  13      291.16      277.68     13.77 o 
  -3   2  13        0.76       -1.55      8.18 o 
  -2   2  13      668.66      647.09     20.16 o 
  -1   2  13      227.82      222.75     12.44 o 
   0   2  13      111.87      123.33     14.29 o 
   1   2  13      179.06      162.88     15.52 o 
   2   2  13       14.28        8.43      8.48 o 
   3   2  13        0.46        3.42      8.92 o 
   4   2  13       27.79       25.62     10.00 o 
   5   2  13        2.07       -1.63      9.37 o 
   6   2  13        7.46        7.40      9.79 o 
   7   2  13       28.57       38.45     12.78 o 
   8   2  13        0.15       15.90     25.82 o 
 -10   3  13      101.57       87.40     21.37 o 
  -9   3  13        2.06      -21.09     21.09 o 
  -8   3  13        4.94       -9.95     29.69 o 
  -7   3  13       98.82      122.40     16.17 o 
  -6   3  13       10.58       14.30     12.93 o 
  -5   3  13      222.76      196.01     13.24 o 
  -4   3  13      822.51      882.78     35.55 o 
  -3   3  13      156.47      154.65     18.70 o 
  -2   3  13      869.28      850.00     35.16 o 
  -1   3  13      392.27      378.78     27.76 o 
   0   3  13        9.83       -1.11      9.29 o 
   1   3  13      731.13      720.59     18.42 o 
   2   3  13       67.04       77.70     10.18 o 
   3   3  13      123.27      127.14     13.17 o 
   4   3  13      301.47      332.24     15.24 o 
   5   3  13      471.06      465.77     18.04 o 
   6   3  13        0.66       -8.16     13.52 o 
   7   3  13      375.98      350.70     23.78 o 
 -10   4  13      103.53       91.23     33.13 o 
  -9   4  13        6.55       15.92     17.04 o 
  -8   4  13        5.30       29.23     16.64 o 
  -7   4  13        1.71       -0.54     13.04 o 
  -6   4  13       33.28       32.66     15.06 o 
  -5   4  13        0.39        8.76     12.56 o 
  -4   4  13      284.66      275.67     25.42 o 
  -3   4  13       11.17       18.55      8.35 o 
  -2   4  13      196.98      185.47     12.19 o 
  -1   4  13       39.72       42.66     11.00 o 
   0   4  13       32.94       27.96     11.03 o 
   1   4  13       10.85        7.72      8.83 o 
   2   4  13        0.13       -4.94      8.47 o 
   3   4  13       21.20       23.40     11.13 o 
   4   4  13       36.78       44.13     11.78 o 
   5   4  13        4.77        4.49     11.45 o 
   6   4  13       32.43       28.41     16.23 o 
  -9   5  13        3.20       14.79     19.36 o 
  -8   5  13       14.59        6.99     17.76 o 
  -7   5  13       18.51       38.30     16.56 o 
  -6   5  13        3.66      -14.30     14.30 o 
  -5   5  13       29.96       57.70     15.74 o 
  -4   5  13      449.37      434.50     19.05 o 
  -3   5  13       62.07       69.68     15.10 o 
  -2   5  13      103.54      136.62     13.21 o 
  -1   5  13      178.54      201.78     30.55 o 
   0   5  13        0.82        2.95     10.97 o 
   1   5  13      105.03      120.68     17.91 o 
   2   5  13        5.05       13.20     13.22 o 
   3   5  13       55.90       59.31     12.70 o 
   4   5  13      101.08      123.63     14.56 o 
   5   5  13      115.31      124.61     18.28 o 
  -7   6  13        0.15      -16.23     16.23 o 
  -6   6  13       15.02        8.81     26.46 o 
  -5   6  13        0.29        0.69     16.09 o 
  -4   6  13        0.61        9.75     14.77 o 
  -3   6  13        0.94        8.98     11.36 o 
  -2   6  13        6.25        5.28     11.12 o 
  -1   6  13        8.28       25.19     15.40 o 
   0   6  13       43.26       54.35     12.40 o 
   1   6  13        0.38       -0.08     11.95 o 
   2   6  13        5.23       16.17     12.39 o 
   3   6  13       47.54       62.48     19.70 o 
   4   6  13       15.98       24.87     12.95 o 
  -4   7  13       48.10       40.78     17.47 o 
  -3   7  13        1.86       27.10     17.06 o 
  -2   7  13        6.19       16.53     13.19 o 
  -1   7  13       83.75       83.86     23.88 o 
   0   7  13        3.29      -11.65     21.31 o 
   1   7  13        7.69        0.33     12.96 o 
 -11   0  14        2.06       -4.30     28.83 o 
 -10   0  14       30.30       64.55     27.11 o 
  -9   0  14        6.60      -11.19     24.10 o 
  -8   0  14       28.32       15.92     23.24 o 
  -7   0  14      150.20      154.97     24.74 o 
  -6   0  14      104.51      127.62     15.00 o 
  -5   0  14      344.58      328.93     18.55 o 
  -4   0  14        8.71       20.47     11.55 o 
  -3   0  14      435.90      431.07     18.99 o 
  -2   0  14     1358.43     1373.12     49.06 o 
  -1   0  14       38.30       16.35     16.78 o 
   0   0  14      726.94      703.56     36.15 o 
   1   0  14      464.65      487.54     32.27 o 
   2   0  14      654.45      670.43     39.59 o 
   3   0  14      783.30      725.51     40.88 o 
   4   0  14        4.67       18.07     21.09 o 
   5   0  14      272.49      253.45     31.84 o 
   6   0  14       95.63       76.17     26.68 o 
   7   0  14      138.92       85.63     28.40 o 
 -11   1  14        0.15      -16.72     20.33 o 
 -10   1  14        0.98      -32.56     35.29 o 
  -9   1  14       10.30       -6.82     17.49 o 
  -8   1  14        9.86      -11.40     15.52 o 
  -7   1  14        1.97       -3.33     10.81 o 
  -6   1  14       17.65       17.06      9.07 o 
  -5   1  14      111.37      113.79     11.59 o 
  -4   1  14        6.02       -8.30      8.30 o 
  -3   1  14        0.33       -1.98      8.58 o 
  -2   1  14       12.74        8.51      8.32 o 
  -1   1  14        5.47        0.50      8.08 o 
   0   1  14       14.26       21.17     11.69 o 
   1   1  14      137.83      149.45     15.51 o 
   2   1  14       37.95       23.63     14.20 o 
   3   1  14        4.92        5.11     13.35 o 
   4   1  14        0.15        8.14     14.15 o 
   5   1  14        3.90       -1.16     11.27 o 
   6   1  14       22.10       15.98     13.35 o 
   7   1  14        4.15       13.38     12.32 o 
 -10   2  14        0.55       13.55     19.17 o 
  -9   2  14       23.22      -13.12     18.56 o 
  -8   2  14        0.71      -17.21     17.21 o 
  -7   2  14      128.45      143.15     41.31 o 
  -6   2  14       22.07       14.68     12.91 o 
  -5   2  14       80.17       81.15     11.23 o 
  -4   2  14       45.34       49.46      9.85 o 
  -3   2  14      132.14      158.51     11.96 o 
  -2   2  14      423.82      395.30     15.87 o 
  -1   2  14      364.19      384.15     20.06 o 
   0   2  14       27.95       26.85     12.30 o 
   1   2  14       10.56        6.46     12.30 o 
   2   2  14      712.25      705.13     27.97 o 
   3   2  14      336.39      321.61     16.91 o 
   4   2  14       39.30       65.09     10.76 o 
   5   2  14      328.35      372.16     16.76 o 
   6   2  14       81.91       92.66     12.62 o 
   7   2  14       60.20       51.83     22.56 o 
 -10   3  14        2.05       -6.45     28.83 o 
  -9   3  14        5.34      -16.78     26.68 o 
  -8   3  14        0.17       20.25     16.11 o 
  -7   3  14        8.48        8.66     14.21 o 
  -6   3  14      114.31       98.13     16.53 o 
  -5   3  14       37.96       56.12     11.38 o 
  -4   3  14       99.40      113.86     11.93 o 
  -3   3  14       20.23       11.41      9.43 o 
  -2   3  14        0.86       -9.03      9.14 o 
  -1   3  14       49.19       51.31     19.58 o 
   0   3  14        4.98       -3.99      9.93 o 
   1   3  14      174.68      151.07     14.38 o 
   2   3  14        2.86       -2.15      8.42 o 
   3   3  14        4.71        4.19      8.94 o 
   4   3  14       16.63       11.35     11.30 o 
   5   3  14        0.38       -1.32     14.09 o 
   6   3  14       24.72       15.00     25.39 o 
  -9   4  14        7.62       -2.58     28.40 o 
  -8   4  14        3.30      -16.41     16.41 o 
  -7   4  14       12.29       42.54     16.97 o 
  -6   4  14       15.25       25.82     15.82 o 
  -5   4  14        4.11        7.77     22.59 o 
  -4   4  14      265.32      283.83     14.15 o 
  -3   4  14       66.72       28.92      9.86 o 
  -2   4  14        1.14       -3.07     11.69 o 
  -1   4  14      265.58      286.17     17.32 o 
   0   4  14        2.82       29.28     11.57 o 
   1   4  14        2.49       11.94      9.40 o 
   2   4  14      236.96      248.18     17.45 o 
   3   4  14       15.55       15.85     10.19 o 
   4   4  14       47.55       31.13     12.37 o 
   5   4  14      233.90      250.16     28.13 o 
  -8   5  14        0.50        7.65     43.25 o 
  -7   5  14        0.27      -12.72     15.00 o 
  -6   5  14        4.59      -13.19     15.67 o 
  -5   5  14        2.97       -2.80     14.91 o 
  -4   5  14        7.69        2.43     10.89 o 
  -3   5  14       88.92       73.41     13.09 o 
  -2   5  14        1.31        5.11     10.43 o 
  -1   5  14        0.35        8.19     14.52 o 
   0   5  14       33.05       47.89     15.56 o 
   1   5  14       45.70       37.53     12.15 o 
   2   5  14        0.10       -8.64     10.94 o 
   3   5  14       18.27       14.87     12.18 o 
   4   5  14       42.80       40.04     13.39 o 
  -6   6  14        2.18       20.99     17.14 o 
  -5   6  14        3.34       13.58     17.31 o 
  -4   6  14       59.35       68.29     17.78 o 
  -3   6  14       19.15        0.30     12.14 o 
  -2   6  14        0.34        4.48     11.71 o 
  -1   6  14       18.81       13.43     15.71 o 
   0   6  14       18.87       29.27     14.81 o 
   1   6  14       14.38       -6.43     12.20 o 
   2   6  14       13.83       27.30     12.68 o 
 -10   1  15        3.22      -12.24     18.23 o 
  -9   1  15        0.41      -23.48     26.89 o 
  -8   1  15        0.43      -15.27     15.27 o 
  -7   1  15      214.13      213.07     16.72 o 
  -6   1  15       56.20       69.81     11.86 o 
  -5   1  15      156.97      132.51     14.31 o 
  -4   1  15      625.16      628.75     19.81 o 
  -3   1  15       37.35       76.26     11.48 o 
  -2   1  15        2.43       -5.39     11.92 o 
  -1   1  15      186.67      187.73     12.45 o 
   0   1  15      511.15      491.63     23.85 o 
   1   1  15       14.36        8.98     12.99 o 
   2   1  15      818.66      916.87     32.79 o 
   3   1  15      192.99      169.67     28.40 o 
   4   1  15      141.11      182.17     27.32 o 
   5   1  15      520.68      481.75     28.14 o 
   6   1  15      109.81      120.06     17.20 o 
 -10   2  15        0.43       41.74     32.70 o 
  -9   2  15       11.69      -25.82     25.82 o 
  -8   2  15       25.32       -8.18     24.53 o 
  -7   2  15       15.49       -2.25     14.16 o 
  -6   2  15       42.03       78.86     28.19 o 
  -5   2  15      162.30      159.42     13.44 o 
  -4   2  15      149.53      127.46     16.65 o 
  -3   2  15      203.41      167.75     19.96 o 
  -2   2  15       31.75       32.06      9.70 o 
  -1   2  15        0.16       -3.86      9.54 o 
   0   2  15       40.78       34.95     13.55 o 
   1   2  15        7.25       -4.41     13.38 o 
   2   2  15        1.71      -13.07     13.07 o 
   3   2  15       59.62       60.31     20.01 o 
   4   2  15       80.21       88.02     14.88 o 
   5   2  15       14.87       26.13     11.15 o 
   6   2  15        0.13      -11.23     11.23 o 
  -9   3  15        3.10      -23.67     23.67 o 
  -8   3  15        0.04        2.68     16.54 o 
  -7   3  15      129.79      154.05     27.76 o 
  -6   3  15      120.52      118.19     17.34 o 
  -5   3  15       78.72       47.78     12.88 o 
  -4   3  15      215.26      254.01     25.39 o 
  -3   3  15        5.16       13.56     10.43 o 
  -2   3  15        4.84       -9.58      9.58 o 
  -1   3  15       59.61       78.05     12.08 o 
   0   3  15      336.53      373.52     28.40 o 
   1   3  15       71.13       73.96     13.54 o 
   2   3  15      426.57      449.60     21.42 o 
   3   3  15      214.90      206.74     14.04 o 
   4   3  15       98.29       55.93     16.09 o 
   5   3  15      228.28      241.15     15.75 o 
  -8   4  15        4.56       -4.17     17.37 o 
  -7   4  15        0.08       -7.23     16.35 o 
  -6   4  15        8.43       -6.31     15.48 o 
  -5   4  15        0.16      -13.79     14.42 o 
  -4   4  15       18.00       18.50     10.09 o 
  -3   4  15      149.50      159.65     12.61 o 
  -2   4  15        0.53       -0.15      9.75 o 
  -1   4  15        6.86        8.09     14.48 o 
   0   4  15        0.74       -5.74     13.35 o 
   1   4  15       47.58       50.91     13.49 o 
   2   4  15        0.52       -3.56      9.89 o 
   3   4  15       16.96       20.48     11.06 o 
   4   4  15       46.52       71.38     22.91 o 
  -7   5  15       54.50       51.64     24.10 o 
  -6   5  15       69.30       99.01     34.86 o 
  -5   5  15       54.15       29.36     17.03 o 
  -4   5  15       11.82        2.42     15.00 o 
  -3   5  15        0.90       10.77     12.28 o 
  -2   5  15        5.19       10.33     12.56 o 
  -1   5  15       78.51      150.49     30.98 o 
   0   5  15       14.08       20.80     15.48 o 
   1   5  15        8.15       -6.01     11.95 o 
   2   5  15      158.86      157.43     16.15 o 
   3   5  15       83.37       87.28     14.50 o 
  -4   6  15        0.14      -13.19     15.80 o 
  -3   6  15       37.03       33.03     13.90 o 
  -2   6  15       21.14       36.83     13.42 o 
  -1   6  15        0.07       16.47     16.53 o 
   0   6  15        3.67       -0.43     18.50 o 
   1   6  15       16.18       46.04     25.82 o 
  -9   0  16       63.56       82.19     30.12 o 
  -8   0  16        0.38       -9.47     24.10 o 
  -7   0  16      181.84      149.32     27.97 o 
  -6   0  16        1.71        1.60     14.21 o 
  -5   0  16       53.74       61.96     18.50 o 
  -4   0  16      520.00      461.72     30.98 o 
  -3   0  16      163.97      182.02     23.24 o 
  -2   0  16        0.76      -10.76     17.64 o 
  -1   0  16       90.90      113.60     21.09 o 
   0   0  16      806.78      786.18     42.60 o 
   1   0  16       74.39       45.18     20.65 o 
   2   0  16      401.70      413.96     34.86 o 
   3   0  16      469.72      514.22     41.31 o 
   4   0  16        6.53       21.52     23.24 o 
   5   0  16      293.44      309.39     36.15 o 
  -9   1  16        3.01      -24.53     24.53 o 
  -8   1  16        0.73       -4.30     22.81 o 
  -7   1  16        4.66       -5.41     20.22 o 
  -6   1  16       16.85       19.06     11.34 o 
  -5   1  16        1.29        1.03     10.51 o 
  -4   1  16       13.03       13.01     10.10 o 
  -3   1  16       29.20       21.27      9.93 o 
  -2   1  16       37.71        5.32     18.07 o 
  -1   1  16       12.72       18.80     13.84 o 
   0   1  16       37.70       49.49     14.00 o 
   1   1  16       90.15      103.21     17.14 o 
   2   1  16        0.16       -5.80     21.30 o 
   3   1  16        1.25       -9.55     16.09 o 
   4   1  16        1.43       -4.89     15.26 o 
   5   1  16       10.95       -9.16     16.23 o 
  -9   2  16       38.72       13.77     25.39 o 
  -8   2  16        5.58       -5.59     25.82 o 
  -7   2  16       60.35       45.59     16.64 o 
  -6   2  16       45.80       81.79     20.65 o 
  -5   2  16        4.73      -10.42     10.42 o 
  -4   2  16      202.75      217.07     14.54 o 
  -3   2  16       69.20       73.17     11.33 o 
  -2   2  16       38.10       32.77     10.85 o 
  -1   2  16      224.91      244.21     15.46 o 
   0   2  16      522.52      541.51     20.58 o 
   1   2  16       31.51        5.42     40.45 o 
   2   2  16      251.55      258.35     30.77 o 
   3   2  16      398.29      407.17     28.40 o 
   4   2  16        2.53       -6.86     13.38 o 
   5   2  16      268.86      280.94     21.52 o 
  -8   3  16        3.88       28.42     18.49 o 
  -7   3  16        0.06      -11.42     15.91 o 
  -6   3  16        0.49       -9.82     14.34 o 
  -5   3  16        4.06       -2.03     11.66 o 
  -4   3  16       28.20       21.56     11.99 o 
  -3   3  16       47.40       36.69     11.39 o 
  -2   3  16       45.67       17.36     18.19 o 
  -1   3  16        6.77        6.20     11.05 o 
   0   3  16        5.07       -2.29     11.75 o 
   1   3  16       48.46       31.47     13.17 o 
   2   3  16       26.77       12.04     12.99 o 
   3   3  16        8.48        4.84     13.42 o 
   4   3  16       27.33       18.96     12.10 o 
  -7   4  16        0.24      -11.18     17.09 o 
  -6   4  16       56.62       66.80     18.86 o 
  -5   4  16       10.94       -6.88     21.52 o 
  -4   4  16       40.65       28.55     11.02 o 
  -3   4  16       19.60       27.94     10.55 o 
  -2   4  16        9.30       -7.85     10.42 o 
  -1   4  16      122.12      120.34     12.74 o 
   0   4  16      202.75      224.96     18.23 o 
   1   4  16       24.33       22.43     13.65 o 
   2   4  16      151.38      177.33     17.70 o 
   3   4  16      172.34      155.47     15.03 o 
  -5   5  16       14.91        9.85     16.60 o 
  -4   5  16        5.93        3.08     16.26 o 
  -3   5  16        8.53       11.29     12.60 o 
  -2   5  16        3.75       19.84     16.01 o 
  -1   5  16        6.56       12.17     12.28 o 
   0   5  16       15.45       -5.77     24.74 o 
   1   5  16        1.07       27.17     16.28 o 
  -8   1  17        0.48       -8.18     25.82 o 
  -7   1  17       13.09       13.39     16.05 o 
  -6   1  17      125.55      148.65     17.69 o 
  -5   1  17      174.60      201.30     14.76 o 
  -4   1  17       27.50       27.33     20.44 o 
  -3   1  17      277.68      272.95     20.22 o 
  -2   1  17       59.95       60.40     16.35 o 
  -1   1  17       52.64       34.46     14.90 o 
   0   1  17      472.03      506.91     26.77 o 
   1   1  17       57.57       83.78     17.45 o 
   2   1  17      122.92      137.07     25.60 o 
   3   1  17      533.74      572.13     31.02 o 
   4   1  17      111.52       71.34     20.05 o 
  -8   2  17        7.63       58.09     30.12 o 
  -7   2  17       11.47       11.07     15.07 o 
  -6   2  17       20.40       22.67     16.66 o 
  -5   2  17       30.52       11.71     11.67 o 
  -4   2  17       34.34       24.72     11.21 o 
  -3   2  17       13.58       22.88     11.55 o 
  -2   2  17       17.08       15.36     11.04 o 
  -1   2  17       47.12       36.72     15.48 o 
   0   2  17        9.84       -4.30     19.36 o 
   1   2  17        0.92      -13.55     15.52 o 
   2   2  17       41.52       37.65     18.09 o 
   3   2  17       13.24       -5.47     13.38 o 
   4   2  17        2.86      -10.48     14.35 o 
  -7   3  17        0.72      -16.84     16.84 o 
  -6   3  17        6.59       14.85     16.13 o 
  -5   3  17       72.67       97.46     30.34 o 
  -4   3  17        0.97      -11.36     11.36 o 
  -3   3  17      219.56      233.97     16.13 o 
  -2   3  17      103.67       91.83     13.93 o 
  -1   3  17       97.66      100.51     12.56 o 
   0   3  17      101.03       88.93     11.97 o 
   1   3  17      146.21      159.83     17.54 o 
   2   3  17       78.02      108.69     16.89 o 
   3   3  17      262.56      301.09     21.68 o 
  -6   4  17        0.31       -4.15     17.03 o 
  -5   4  17       47.72       29.54     32.49 o 
  -4   4  17        3.52       11.54     11.38 o 
  -3   4  17        2.52        3.60     13.66 o 
  -2   4  17       21.35       15.93     11.38 o 
  -1   4  17        1.03        4.76     11.01 o 
   0   4  17       11.18       15.61     14.01 o 
   1   4  17       16.49        5.66     14.23 o 
  -6   0  18       32.31       11.19     21.09 o 
  -5   0  18       28.44       26.25     19.79 o 
  -4   0  18       24.41       16.35     18.93 o 
  -3   0  18      128.18      101.98     25.39 o 
  -2   0  18      167.29      187.19     26.68 o 
  -1   0  18       43.63        9.47     21.95 o 
   0   0  18       75.32      109.73     24.53 o 
   1   0  18      211.39      195.79     29.26 o 
   2   0  18       20.06       36.15     24.53 o 
   3   0  18      214.37      215.59     33.99 o 
  -7   1  18        0.06       -5.41     17.14 o 
  -6   1  18        2.06       11.56     15.20 o 
  -5   1  18        0.02        1.08     14.91 o 
  -4   1  18        2.96      -10.63     15.06 o 
  -3   1  18        0.62        1.24     15.04 o 
  -2   1  18        0.07        9.81     14.39 o 
  -1   1  18        0.89        0.36     13.84 o 
   0   1  18        4.00        6.59     14.90 o 
   1   1  18        2.08       -9.07     32.27 o 
   2   1  18        0.10       -4.29     15.97 o 
   3   1  18        4.05       16.35     27.54 o 
  -6   2  18       14.21       24.70     17.31 o 
  -5   2  18        2.25       10.10     12.74 o 
  -4   2  18        0.97        3.01     11.89 o 
  -3   2  18      146.98      141.84     23.88 o 
  -2   2  18       65.71       45.34     16.35 o 
  -1   2  18        0.27        9.63     15.95 o 
   0   2  18      153.64      189.17     26.03 o 
   1   2  18       79.36      104.95     21.95 o 
   2   2  18        6.84      -15.91     16.09 o 
  -5   3  18        9.46       19.51     16.22 o 
  -4   3  18        3.42      -11.24     12.18 o 
  -3   3  18        4.73       -0.67     11.64 o 
  -2   3  18       14.87      -12.05     16.03 o 
  -1   3  18       28.50        2.97     13.73 o 
   0   3  18       12.56       22.25     14.33 o 
   1   3  18        2.23        4.82     14.24 o 
  -5   1  19       27.17       19.04     16.28 o 
  -4   1  19       26.18       -5.09     27.32 o 
  -3   1  19       26.97       39.06     16.11 o 
  -2   1  19       79.25       65.57     18.25 o 
  -1   1  19       16.61       23.81     20.87 o 
   0   1  19      240.35      230.19     23.10 o 
  -4   2  19        0.68       18.79     15.48 o 
  -3   2  19        6.87       -8.01     14.15 o 
  -2   2  19        1.41        9.50     15.65 o 
  -1   2  19        0.71       16.80     17.64 o 
                                                 
